# Supplementary material for: MicrobeRX: a tool for enzymatic-reaction-based metabolite prediction in the gut microbiome
Source: Microbiome. 2025 Mar 19;13:78. doi: 10.1186/s40168-025-02070-5 (PMC11921629; doi:10.1186/s40168-025-02070-5)
Supplement: Supplementary file 3 — Supplementary Material 2. [file 40168_2025_2070_MOESM2_ESM.xlsx]

## Sheet: Index
Supplementary information
Table S1. Microorganism part of AGORA2 included in MicrobeRX
Table S2. DrugBank metabolic reactions dataset including enzymes and predicitions from MicrobeRX and BioTransformer
Table S3. Example of result table of hydrocortisone from MicrobeRX predictions
Table S4. DrugBank orally administered drugs included in the predictions
Table S5. Predictions from MicrobeRX (confidence score ≥ 1.2)
Table S6. Predictions from BioTransformer 3.0
Table S7. Molecular properties and SMILES and SELFIES from all molecular datasets used for comparison
Table S8. Predictions of MicrobeRX matching with positive controls of gut microbial metabolism
Table S9. Top prediction per drug from MicrobeRX

## Sheet: S1.HumanMicrobiota
Table S1. Microorganism part of AGORA2 included in MicrobeRX
Microbe Name	Strain	Species	Genus	Family	Order	Class	Phylum	Kingdom	Host	NCBI Taxonomy ID	Cultured	Ecosystem	Ecosystem Category	Ecosystem Subtype	Ecosystem Type	Gram Staining	Oxygen Requirement	Motility
Abiotrophia_defectiva_ATCC_49176	Abiotrophia defectiva ATCC 49176	Abiotrophia defectiva	Abiotrophia	Aerococcaceae	Lactobacillales	Bacilli	Firmicutes	Bacteria	Human	592010	Yes	Host-associated	Human	Blood	Circulatory system	Gram+	Facultative anaerobe	Nonmotile
Acaricomes_phytoseiuli_DSM_14247	Acaricomes phytoseiuli DSM 14247	Acaricomes phytoseiuli	Acaricomes	Micrococcaceae	Micrococcales	Actinomycetia	Actinobacteria	Bacteria	Human	1120917	Yes	Host-associated	Unclassified	Unclassified	Unclassified	Gram+	Aerobe	Nonmotile
Acaryochloris_marina_MBIC11017	Acaryochloris marina MBIC11017	Acaryochloris marina	Acaryochloris	Acaryochloridaceae	Synechococcales	unclassified Cyanobacteria	Cyanobacteria	Bacteria	Human	329726	Yes	Host-associated	Animal	Unclassified	Unclassified	Gram-	Aerobe	Nonmotile
Acetanaerobacterium_elongatum_CGMCC_1_5012	Acetanaerobacterium elongatum	Acetanaerobacterium elongatum	Acetanaerobacterium	Oscillospiraceae	Eubacteriales	Clostridia	Firmicutes	Bacteria	Human	258515	Yes					Gram+	Anaerobe	Motile
Acetatifactor_muris_GP69	Acetatifactor muris	Acetatifactor muris	Acetatifactor	Lachnospiraceae	Eubacteriales	Clostridia	Firmicutes	Bacteria	Mouse	879566	Yes	Host-associated	Unclassified	Unclassified	Unclassified	Gram+	Anaerobe	Nonmotile
Acetivibrio_cellulolyticus_CD2	Acetivibrio cellulolyticus CD2	Acetivibrio cellulolyticus	Acetivibrio	Oscillospiraceae	Eubacteriales	Clostridia	Firmicutes	Bacteria	Human	509191	Yes	Engineered	Wastewater	Unclassified	Unclassified	Gram+	Anaerobe	Motile
Acetivibrio_ethanolgignens_ACET_33324	Acetivibrio ethanolgignens	Acetivibrio ethanolgignens	Acetivibrio	Oscillospiraceae	Eubacteriales	Clostridia	Firmicutes	Bacteria	Mouse	290052	Yes					Gram+	Anaerobe	Motile
Acetobacterium_wieringae_DSM_1911	Acetobacterium wieringae	Acetobacterium wieringae	Acetobacterium	Eubacteriaceae	Eubacteriales	Clostridia	Firmicutes	Bacteria	Mouse	52694	Yes	Engineered	Wastewater	Dissolved organics (anaerobic)	Nutrient removal	Gram+	Anaerobe
Acetonema_longum_DSM_6540	Acetonema longum DSM 6540	Acetonema longum	Acetonema	Sporomusaceae	Selenomonadales	Negativicutes	Firmicutes	Bacteria	Human	1009370	Yes	Host-associated	Insecta	Unclassified	Digestive system	Gram-	Anaerobe
Achromobacter_insuavis_AXX_A	Achromobacter insuavis AXX-A	Achromobacter insuavis	Achromobacter	Alcaligenaceae	Burkholderiales	Betaproteobacteria	Proteobacteria	Bacteria	Human	1003200	Yes	Host-associated	Unclassified	Unclassified	Unclassified	Gram-	Aerobe	Motile
Achromobacter_xylosoxidans_A8	Achromobacter xylosoxidans A8	Achromobacter xylosoxidans	Achromobacter	Alcaligenaceae	Burkholderiales	Betaproteobacteria	Proteobacteria	Bacteria	Human	762376	Yes	Environmental	Terrestrial	Unclassified	Soil	Gram-	Aerobe	Motile
Achromobacter_xylosoxidans_ERR2221244	Achromobacter xylosoxidans	Achromobacter xylosoxidans	Achromobacter	Alcaligenaceae	Burkholderiales	Betaproteobacteria	Proteobacteria	Bacteria	Human	85698						Gram-	Aerobe	Motile
Achromobacter_xylosoxidans_ERR2221245	Achromobacter xylosoxidans	Achromobacter xylosoxidans	Achromobacter	Alcaligenaceae	Burkholderiales	Betaproteobacteria	Proteobacteria	Bacteria	Human	85698						Gram-	Aerobe	Motile
Achromobacter_xylosoxidans_ERR2221246	Achromobacter xylosoxidans	Achromobacter xylosoxidans	Achromobacter	Alcaligenaceae	Burkholderiales	Betaproteobacteria	Proteobacteria	Bacteria	Human	85698						Gram-	Aerobe	Motile
Achromobacter_xylosoxidans_ERR2221247	Achromobacter xylosoxidans	Achromobacter xylosoxidans	Achromobacter	Alcaligenaceae	Burkholderiales	Betaproteobacteria	Proteobacteria	Bacteria	Human	85698						Gram-	Aerobe	Motile
Achromobacter_xylosoxidans_NBRC_15126	Achromobacter xylosoxidans NBRC 15126 = ATCC 27061	Achromobacter xylosoxidans	Achromobacter	Alcaligenaceae	Burkholderiales	Betaproteobacteria	Proteobacteria	Bacteria	Human	1216976						Gram-	Aerobe	Motile
Achromobacter_xylosoxidans_NCTC10807	Achromobacter xylosoxidans	Achromobacter xylosoxidans	Achromobacter	Alcaligenaceae	Burkholderiales	Betaproteobacteria	Proteobacteria	Bacteria	Human	85698	Yes					Gram-	Aerobe	Motile
Acidaminobacter_hydrogenoformans_DSM_2784	Acidaminobacter hydrogenoformans DSM 2784	Acidaminobacter hydrogenoformans	Acidaminobacter	Eubacteriales Family XII. Incertae Sedis	Eubacteriales	Clostridia	Firmicutes	Bacteria	Human	1120920	Yes					Gram-	Anaerobe	Nonmotile
Acidaminococcus_fermentans_DSM_20731	Acidaminococcus fermentans DSM 20731	Acidaminococcus fermentans	Acidaminococcus	Acidaminococcaceae	Acidaminococcales	Negativicutes	Firmicutes	Bacteria	Human	591001						Gram-	Anaerobe
Acidaminococcus_intestini_RyC_MR95	Acidaminococcus intestini RyC-MR95	Acidaminococcus intestini	Acidaminococcus	Acidaminococcaceae	Acidaminococcales	Negativicutes	Firmicutes	Bacteria	Human	568816	Yes	Host-associated	Human	Unclassified	Skin	Gram-	Anaerobe
Acidaminococcus_massiliensis_Marseille_P2828	Acidaminococcus massiliensis Marseille P2828	Acidaminococcus massiliensis	Acidaminococcus	Acidaminococcaceae	Acidaminococcales	Negativicutes	Firmicutes	Bacteria	Human	1852375						Gram-
Acidaminococcus_sp_BV3L6	Acidaminococcus sp. BV3L6	Acidaminococcus sp. BV3L6	Acidaminococcus	Acidaminococcaceae	Acidaminococcales	Negativicutes	Firmicutes	Bacteria	Human	1111120	Yes	Host-associated	Animal	Unclassified	Reproductive system	Gram-	Anaerobe
Acidaminococcus_sp_D21	Acidaminococcus	Acidaminococcus sp. D21	Acidaminococcus	Acidaminococcaceae	Acidaminococcales	Negativicutes	Firmicutes	Bacteria	Human	904						Gram-	Anaerobe
Acidaminococcus_sp_HPA0509	Acidaminococcus sp. HPA0509	Acidaminococcus sp. HPA0509	Acidaminococcus	Acidaminococcaceae	Acidaminococcales	Negativicutes	Firmicutes	Bacteria	Human	1203555	Yes	Host-associated	Human	Unclassified	Digestive system	Gram-	Anaerobe
Acidobacterium_ailaaui_PMMR2	Acidobacterium ailaaui	Acidobacterium ailaaui	Acidobacterium	Acidobacteriaceae	Acidobacteriales	Acidobacteriia	Acidobacteria	Bacteria	Mouse	1382359						Gram-	Obligate aerobe
Acidobacterium_capsulatum_ATCC_51196	Acidobacterium capsulatum ATCC 51196	Acidobacterium capsulatum	Acidobacterium	Acidobacteriaceae	Acidobacteriales	Acidobacteriia	Acidobacteria	Bacteria	Mouse	240015	Yes	Environmental	Terrestrial	Mine	Geologic	Gram-	Obligate aerobe	Nonmotile
Acidovorax_caeni_R_24608	Acidovorax caeni	Acidovorax caeni	Acidovorax	Comamonadaceae	Burkholderiales	Betaproteobacteria	Proteobacteria	Bacteria	Human	343013	Yes					Gram-	Anaerobe	Motile
Acinetobacter_baumannii_1656_2	Acinetobacter baumannii 1656-2	Acinetobacter baumannii	Acinetobacter	Moraxellaceae	Moraxellales	Gammaproteobacteria	Proteobacteria	Bacteria	Human	696749	Yes					Gram-	Aerobe	Nonmotile
Acinetobacter_baumannii_3990	Acinetobacter baumannii 3990	Acinetobacter baumannii	Acinetobacter	Moraxellaceae	Moraxellales	Gammaproteobacteria	Proteobacteria	Bacteria	Human	886888	Yes	Engineered	Built environment	Unclassified	Unclassified	Gram-	Aerobe	Nonmotile
Acinetobacter_baumannii_48055	Acinetobacter baumannii 48055	Acinetobacter baumannii	Acinetobacter	Moraxellaceae	Moraxellales	Gammaproteobacteria	Proteobacteria	Bacteria	Human	1293574	Yes	Host-associated	Animal	Unclassified	Respiratory system	Gram-	Aerobe	Nonmotile
Acinetobacter_baumannii_53264	Acinetobacter baumannii 53264	Acinetobacter baumannii	Acinetobacter	Moraxellaceae	Moraxellales	Gammaproteobacteria	Proteobacteria	Bacteria	Human	1216295	Yes	Host-associated	Animal	Unclassified	Respiratory system	Gram-	Aerobe	Nonmotile
Acinetobacter_baumannii_6013113	Acinetobacter baumannii 6013113	Acinetobacter baumannii	Acinetobacter	Moraxellaceae	Moraxellales	Gammaproteobacteria	Proteobacteria	Bacteria	Human	592014	Yes	Host-associated	Human	Unclassified	Skin	Gram-	Aerobe	Nonmotile
Acinetobacter_baumannii_6013150	Acinetobacter baumannii 6013150	Acinetobacter baumannii	Acinetobacter	Moraxellaceae	Moraxellales	Gammaproteobacteria	Proteobacteria	Bacteria	Human	525243	Yes	Host-associated	Human	Unclassified	Skin	Gram-	Aerobe	Nonmotile
Acinetobacter_baumannii_6014059	Acinetobacter baumannii 6014059	Acinetobacter baumannii	Acinetobacter	Moraxellaceae	Moraxellales	Gammaproteobacteria	Proteobacteria	Bacteria	Human	525242	Yes	Host-associated	Human	Unclassified	Skin	Gram-	Aerobe	Nonmotile
Acinetobacter_baumannii_AA_014	Acinetobacter baumannii AA-014	Acinetobacter baumannii	Acinetobacter	Moraxellaceae	Moraxellales	Gammaproteobacteria	Proteobacteria	Bacteria	Human	903937	Yes	Host-associated	Unclassified	Unclassified	Unclassified	Gram-	Aerobe	Nonmotile
Acinetobacter_baumannii_AB_1536_8	Acinetobacter baumannii AB_1536-8	Acinetobacter baumannii	Acinetobacter	Moraxellaceae	Moraxellales	Gammaproteobacteria	Proteobacteria	Bacteria	Human	1221244	Yes					Gram-	Aerobe	Nonmotile
Acinetobacter_baumannii_AB_1582_8	Acinetobacter baumannii AB_1582-8	Acinetobacter baumannii	Acinetobacter	Moraxellaceae	Moraxellales	Gammaproteobacteria	Proteobacteria	Bacteria	Human	1221245	Yes	Host-associated	Animal	Unclassified	Respiratory system	Gram-	Aerobe	Nonmotile
Acinetobacter_baumannii_AB_1594_8	Acinetobacter baumannii AB_1594-8	Acinetobacter baumannii	Acinetobacter	Moraxellaceae	Moraxellales	Gammaproteobacteria	Proteobacteria	Bacteria	Human	1221247	Yes	Host-associated	Animal	Unclassified	Respiratory system	Gram-	Aerobe	Nonmotile
Acinetobacter_baumannii_AB_1595_8	Acinetobacter baumannii AB_1595-8	Acinetobacter baumannii	Acinetobacter	Moraxellaceae	Moraxellales	Gammaproteobacteria	Proteobacteria	Bacteria	Human	1221248	Yes	Host-associated	Animal	Unclassified	Unclassified	Gram-	Aerobe	Nonmotile
Acinetobacter_baumannii_AB_1649_8	Acinetobacter baumannii AB_1649-8	Acinetobacter baumannii	Acinetobacter	Moraxellaceae	Moraxellales	Gammaproteobacteria	Proteobacteria	Bacteria	Human	1221249	Yes	Host-associated	Animal	Unclassified	Respiratory system	Gram-	Aerobe	Nonmotile
Acinetobacter_baumannii_AB_1650_8	Acinetobacter baumannii AB_1650-8	Acinetobacter baumannii	Acinetobacter	Moraxellaceae	Moraxellales	Gammaproteobacteria	Proteobacteria	Bacteria	Human	1221250	Yes	Host-associated	Animal	Unclassified	Unclassified	Gram-	Aerobe	Nonmotile
Acinetobacter_baumannii_AB_1766_8	Acinetobacter baumannii AB_1766_8	Acinetobacter baumannii	Acinetobacter	Moraxellaceae	Moraxellales	Gammaproteobacteria	Proteobacteria	Bacteria	Human	1221251	Yes	Host-associated	Animal	Unclassified	Circulatory system	Gram-	Aerobe	Nonmotile
Acinetobacter_baumannii_AB_2007_09_110_01_7	Acinetobacter baumannii AB_2007-09-110-01-7	Acinetobacter baumannii	Acinetobacter	Moraxellaceae	Moraxellales	Gammaproteobacteria	Proteobacteria	Bacteria	Human	1221252	Yes	Engineered	Built environment	Unclassified	Unclassified	Gram-	Aerobe	Nonmotile
Acinetobacter_baumannii_AB_2007_16_25_01_7	Acinetobacter baumannii AB_2007-16-25-01-7	Acinetobacter baumannii	Acinetobacter	Moraxellaceae	Moraxellales	Gammaproteobacteria	Proteobacteria	Bacteria	Human	1221253	Yes	Engineered	Built environment	Unclassified	Unclassified	Gram-	Aerobe	Nonmotile
Acinetobacter_baumannii_AB_2007_16_27_01	Acinetobacter baumannii AB_2007-16-27-01	Acinetobacter baumannii	Acinetobacter	Moraxellaceae	Moraxellales	Gammaproteobacteria	Proteobacteria	Bacteria	Human	1221254	Yes	Engineered	Built environment	Unclassified	Unclassified	Gram-	Aerobe	Nonmotile
Acinetobacter_baumannii_AB_2008_15_34_7	Acinetobacter baumannii AB_2008-15-34-7	Acinetobacter baumannii	Acinetobacter	Moraxellaceae	Moraxellales	Gammaproteobacteria	Proteobacteria	Bacteria	Human	1221255	Yes	Host-associated	Animal	Unclassified	Respiratory system	Gram-	Aerobe	Nonmotile
Acinetobacter_baumannii_AB_2008_15_45	Acinetobacter baumannii AB_2008-15-45	Acinetobacter baumannii	Acinetobacter	Moraxellaceae	Moraxellales	Gammaproteobacteria	Proteobacteria	Bacteria	Human	1221256	Yes	Host-associated	Animal	Unclassified	Respiratory system	Gram-	Aerobe	Nonmotile
Acinetobacter_baumannii_AB_2008_15_52	Acinetobacter baumannii AB_2008-15-52	Acinetobacter baumannii	Acinetobacter	Moraxellaceae	Moraxellales	Gammaproteobacteria	Proteobacteria	Bacteria	Human	1221257	Yes	Host-associated	Unclassified	Unclassified	Unclassified	Gram-	Aerobe	Nonmotile
Acinetobacter_baumannii_AB_2008_15_69	Acinetobacter baumannii AB_2008-15-69	Acinetobacter baumannii	Acinetobacter	Moraxellaceae	Moraxellales	Gammaproteobacteria	Proteobacteria	Bacteria	Human	1221258	Yes					Gram-	Aerobe	Nonmotile
Acinetobacter_baumannii_AB_2008_15_70	Acinetobacter baumannii AB_2008-15-70	Acinetobacter baumannii	Acinetobacter	Moraxellaceae	Moraxellales	Gammaproteobacteria	Proteobacteria	Bacteria	Human	1221259	Yes	Host-associated	Animal	Unclassified	Respiratory system	Gram-	Aerobe	Nonmotile
Acinetobacter_baumannii_AB_2008_15_71	Acinetobacter baumannii AB_2008-15-71	Acinetobacter baumannii	Acinetobacter	Moraxellaceae	Moraxellales	Gammaproteobacteria	Proteobacteria	Bacteria	Human	1221260	Yes	Host-associated	Animal	Unclassified	Respiratory system	Gram-	Aerobe	Nonmotile
Acinetobacter_baumannii_AB_2008_23_01_01_7	Acinetobacter baumannii AB_2008-23-01-01-7	Acinetobacter baumannii	Acinetobacter	Moraxellaceae	Moraxellales	Gammaproteobacteria	Proteobacteria	Bacteria	Human	1221261	Yes	Engineered	Built environment	Unclassified	Unclassified	Gram-	Aerobe	Nonmotile
Acinetobacter_baumannii_AB_2008_23_07_01_7	Acinetobacter baumannii AB_2008-23-07-01-7	Acinetobacter baumannii	Acinetobacter	Moraxellaceae	Moraxellales	Gammaproteobacteria	Proteobacteria	Bacteria	Human	1221262	Yes	Engineered	Built environment	Unclassified	Unclassified	Gram-	Aerobe	Nonmotile
Acinetobacter_baumannii_AB_2009_04_01_7	Acinetobacter baumannii AB_2009-04-01-7	Acinetobacter baumannii	Acinetobacter	Moraxellaceae	Moraxellales	Gammaproteobacteria	Proteobacteria	Bacteria	Human	1221263	Yes	Host-associated	Unclassified	Unclassified	Unclassified	Gram-	Aerobe	Nonmotile
Acinetobacter_baumannii_AB_2009_04_02_7	Acinetobacter baumannii AB_2009-04-02-7	Acinetobacter baumannii	Acinetobacter	Moraxellaceae	Moraxellales	Gammaproteobacteria	Proteobacteria	Bacteria	Human	1221264	Yes	Host-associated	Animal	Unclassified	Respiratory system	Gram-	Aerobe	Nonmotile
Acinetobacter_baumannii_AB_515_8	Acinetobacter baumannii AB_515-8	Acinetobacter baumannii	Acinetobacter	Moraxellaceae	Moraxellales	Gammaproteobacteria	Proteobacteria	Bacteria	Human	1221265	Yes	Host-associated	Animal	Unclassified	Respiratory system	Gram-	Aerobe	Nonmotile
Acinetobacter_baumannii_AB_908_12	Acinetobacter baumannii AB_908-12	Acinetobacter baumannii	Acinetobacter	Moraxellaceae	Moraxellales	Gammaproteobacteria	Proteobacteria	Bacteria	Human	1221266	Yes	Engineered	Built environment	Unclassified	Unclassified	Gram-	Aerobe	Nonmotile
Acinetobacter_baumannii_AB_908_13	Acinetobacter baumannii AB_908-13	Acinetobacter baumannii	Acinetobacter	Moraxellaceae	Moraxellales	Gammaproteobacteria	Proteobacteria	Bacteria	Human	1221267	Yes	Host-associated	Animal	Unclassified	Unclassified	Gram-	Aerobe	Nonmotile
Acinetobacter_baumannii_AB_909_01_7	Acinetobacter baumannii AB_909-01-7	Acinetobacter baumannii	Acinetobacter	Moraxellaceae	Moraxellales	Gammaproteobacteria	Proteobacteria	Bacteria	Human	1221269	Yes	Host-associated	Animal	Unclassified	Circulatory system	Gram-	Aerobe	Nonmotile
Acinetobacter_baumannii_AB_909_02_7	Acinetobacter baumannii AB_909-02-7	Acinetobacter baumannii	Acinetobacter	Moraxellaceae	Moraxellales	Gammaproteobacteria	Proteobacteria	Bacteria	Human	1221270	Yes	Host-associated	Animal	Unclassified	Respiratory system	Gram-	Aerobe	Nonmotile
Acinetobacter_baumannii_AB_909_05	Acinetobacter baumannii AB_909-05	Acinetobacter baumannii	Acinetobacter	Moraxellaceae	Moraxellales	Gammaproteobacteria	Proteobacteria	Bacteria	Human	1221271	Yes	Host-associated	Animal	Unclassified	Respiratory system	Gram-	Aerobe	Nonmotile
Acinetobacter_baumannii_AB_TG19617	Acinetobacter baumannii AB_TG19617	Acinetobacter baumannii	Acinetobacter	Moraxellaceae	Moraxellales	Gammaproteobacteria	Proteobacteria	Bacteria	Human	1221273	Yes					Gram-	Aerobe	Nonmotile
Acinetobacter_baumannii_AB_TG2018	Acinetobacter baumannii AB_TG2018	Acinetobacter baumannii	Acinetobacter	Moraxellaceae	Moraxellales	Gammaproteobacteria	Proteobacteria	Bacteria	Human	1221274	Yes	Host-associated	Animal	Unclassified	Respiratory system	Gram-	Aerobe	Nonmotile
Acinetobacter_baumannii_AB_TG2022	Acinetobacter baumannii AB_TG2022	Acinetobacter baumannii	Acinetobacter	Moraxellaceae	Moraxellales	Gammaproteobacteria	Proteobacteria	Bacteria	Human	1221275	Yes	Host-associated	Animal	Unclassified	Circulatory system	Gram-	Aerobe	Nonmotile
Acinetobacter_baumannii_AB_TG2023	Acinetobacter baumannii AB_TG2023	Acinetobacter baumannii	Acinetobacter	Moraxellaceae	Moraxellales	Gammaproteobacteria	Proteobacteria	Bacteria	Human	1221276	Yes	Host-associated	Animal	Unclassified	Circulatory system	Gram-	Aerobe	Nonmotile
Acinetobacter_baumannii_AB_TG2026	Acinetobacter baumannii AB_TG2026	Acinetobacter baumannii	Acinetobacter	Moraxellaceae	Moraxellales	Gammaproteobacteria	Proteobacteria	Bacteria	Human	1221277	Yes	Host-associated	Unclassified	Unclassified	Unclassified	Gram-	Aerobe	Nonmotile
Acinetobacter_baumannii_AB_TG2028	Acinetobacter baumannii AB_TG2028	Acinetobacter baumannii	Acinetobacter	Moraxellaceae	Moraxellales	Gammaproteobacteria	Proteobacteria	Bacteria	Human	1221278	Yes	Host-associated	Animal	Unclassified	Respiratory system	Gram-	Aerobe	Nonmotile
Acinetobacter_baumannii_AB_TG2030	Acinetobacter baumannii AB_TG2030	Acinetobacter baumannii	Acinetobacter	Moraxellaceae	Moraxellales	Gammaproteobacteria	Proteobacteria	Bacteria	Human	1221279	Yes	Host-associated	Human	Unclassified	Unclassified	Gram-	Aerobe	Nonmotile
Acinetobacter_baumannii_AB_TG2031	Acinetobacter baumannii AB_TG2031	Acinetobacter baumannii	Acinetobacter	Moraxellaceae	Moraxellales	Gammaproteobacteria	Proteobacteria	Bacteria	Human	1221280	Yes	Host-associated	Animal	Unclassified	Respiratory system	Gram-	Aerobe	Nonmotile
Acinetobacter_baumannii_AB_TG27335	Acinetobacter baumannii AB_TG27335	Acinetobacter baumannii	Acinetobacter	Moraxellaceae	Moraxellales	Gammaproteobacteria	Proteobacteria	Bacteria	Human	1221286	Yes					Gram-	Aerobe	Nonmotile
Acinetobacter_baumannii_AB_TG27339	Acinetobacter baumannii AB_TG27339	Acinetobacter baumannii	Acinetobacter	Moraxellaceae	Moraxellales	Gammaproteobacteria	Proteobacteria	Bacteria	Human	1221287	Yes	Host-associated	Animal	Unclassified	Respiratory system	Gram-	Aerobe	Nonmotile
Acinetobacter_baumannii_AB_TG27343	Acinetobacter baumannii AB_TG27343	Acinetobacter baumannii	Acinetobacter	Moraxellaceae	Moraxellales	Gammaproteobacteria	Proteobacteria	Bacteria	Human	1221288	Yes	Host-associated	Unclassified	Unclassified	Unclassified	Gram-	Aerobe	Nonmotile
Acinetobacter_baumannii_AB0057	Acinetobacter baumannii AB0057	Acinetobacter baumannii	Acinetobacter	Moraxellaceae	Moraxellales	Gammaproteobacteria	Proteobacteria	Bacteria	Human	480119	Yes	Host-associated	Human	Blood	Circulatory system	Gram-	Aerobe	Nonmotile
Acinetobacter_baumannii_Ab11111	Acinetobacter baumannii Ab11111	Acinetobacter baumannii	Acinetobacter	Moraxellaceae	Moraxellales	Gammaproteobacteria	Proteobacteria	Bacteria	Human	1168588	Yes					Gram-	Aerobe	Nonmotile
Acinetobacter_baumannii_AB1H8	Acinetobacter baumannii AB1H8	Acinetobacter baumannii	Acinetobacter	Moraxellaceae	Moraxellales	Gammaproteobacteria	Proteobacteria	Bacteria	Human	1222031	Yes	Host-associated	Animal	Unclassified	Respiratory system	Gram-	Aerobe	Nonmotile
Acinetobacter_baumannii_AB210	Acinetobacter baumannii AB210	Acinetobacter baumannii	Acinetobacter	Moraxellaceae	Moraxellales	Gammaproteobacteria	Proteobacteria	Bacteria	Human	886886	Yes	Host-associated	Human	Unclassified	Unclassified	Gram-	Aerobe	Nonmotile
Acinetobacter_baumannii_AB307_0294	Acinetobacter baumannii AB307-0294	Acinetobacter baumannii	Acinetobacter	Moraxellaceae	Moraxellales	Gammaproteobacteria	Proteobacteria	Bacteria	Human	557600	Yes	Host-associated	Human	Blood	Circulatory system	Gram-	Aerobe	Nonmotile
Acinetobacter_baumannii_AB31	Acinetobacter baumannii	Acinetobacter baumannii	Acinetobacter	Moraxellaceae	Moraxellales	Gammaproteobacteria	Proteobacteria	Bacteria	Human	470	Yes					Gram-	Aerobe	Nonmotile
Acinetobacter_baumannii_Ab33333	Acinetobacter baumannii Ab33333	Acinetobacter baumannii	Acinetobacter	Moraxellaceae	Moraxellales	Gammaproteobacteria	Proteobacteria	Bacteria	Human	1168590	Yes					Gram-	Aerobe	Nonmotile
Acinetobacter_baumannii_AB405E4	Acinetobacter baumannii AB405E4	Acinetobacter baumannii	Acinetobacter	Moraxellaceae	Moraxellales	Gammaproteobacteria	Proteobacteria	Bacteria	Human	1222033	Yes	Host-associated	Animal	Unclassified	Circulatory system	Gram-	Aerobe	Nonmotile
Acinetobacter_baumannii_Ab44444	Acinetobacter baumannii Ab44444	Acinetobacter baumannii	Acinetobacter	Moraxellaceae	Moraxellales	Gammaproteobacteria	Proteobacteria	Bacteria	Human	1168591	Yes					Gram-	Aerobe	Nonmotile
Acinetobacter_baumannii_AB4A3	Acinetobacter baumannii AB4A3	Acinetobacter baumannii	Acinetobacter	Moraxellaceae	Moraxellales	Gammaproteobacteria	Proteobacteria	Bacteria	Human	1222032	Yes	Host-associated	Unclassified	Unclassified	Unclassified	Gram-	Aerobe	Nonmotile
Acinetobacter_baumannii_AB5256	Acinetobacter baumannii AB5256	Acinetobacter baumannii	Acinetobacter	Moraxellaceae	Moraxellales	Gammaproteobacteria	Proteobacteria	Bacteria	Human	1116235	Yes	Host-associated	Animal	Unclassified	Circulatory system	Gram-	Aerobe	Nonmotile
Acinetobacter_baumannii_AB5711	Acinetobacter baumannii AB5711	Acinetobacter baumannii	Acinetobacter	Moraxellaceae	Moraxellales	Gammaproteobacteria	Proteobacteria	Bacteria	Human	1116236	Yes	Host-associated	Animal	Unclassified	Circulatory system	Gram-	Aerobe	Nonmotile
Acinetobacter_baumannii_AB900	Acinetobacter baumannii AB900	Acinetobacter baumannii	Acinetobacter	Moraxellaceae	Moraxellales	Gammaproteobacteria	Proteobacteria	Bacteria	Human	557601	Yes	Host-associated	Animal	Unclassified	Digestive system	Gram-	Aerobe	Nonmotile
Acinetobacter_baumannii_ABIsac_ColiR	Acinetobacter baumannii ABIsac_ColiR	Acinetobacter baumannii	Acinetobacter	Moraxellaceae	Moraxellales	Gammaproteobacteria	Proteobacteria	Bacteria	Human	1200351	Yes	Host-associated	Human	Unclassified	Unclassified	Gram-	Aerobe	Nonmotile
Acinetobacter_baumannii_ABNIH1	Acinetobacter baumannii ABNIH1	Acinetobacter baumannii	Acinetobacter	Moraxellaceae	Moraxellales	Gammaproteobacteria	Proteobacteria	Bacteria	Human	992402	Yes	Host-associated	Human	Unclassified	Unclassified	Gram-	Aerobe	Nonmotile
Acinetobacter_baumannii_ABNIH11	Acinetobacter baumannii ABNIH11	Acinetobacter baumannii	Acinetobacter	Moraxellaceae	Moraxellales	Gammaproteobacteria	Proteobacteria	Bacteria	Human	1094475	Yes	Host-associated	Animal	Unclassified	Respiratory system	Gram-	Aerobe	Nonmotile
Acinetobacter_baumannii_ABNIH14	Acinetobacter baumannii ABNIH14	Acinetobacter baumannii	Acinetobacter	Moraxellaceae	Moraxellales	Gammaproteobacteria	Proteobacteria	Bacteria	Human	1094478	Yes	Host-associated	Animal	Unclassified	Respiratory system	Gram-	Aerobe	Nonmotile
Acinetobacter_baumannii_ABNIH15	Acinetobacter baumannii ABNIH15	Acinetobacter baumannii	Acinetobacter	Moraxellaceae	Moraxellales	Gammaproteobacteria	Proteobacteria	Bacteria	Human	1094479	Yes	Host-associated	Animal	Unclassified	Respiratory system	Gram-	Aerobe	Nonmotile
Acinetobacter_baumannii_ABNIH16	Acinetobacter baumannii ABNIH16	Acinetobacter baumannii	Acinetobacter	Moraxellaceae	Moraxellales	Gammaproteobacteria	Proteobacteria	Bacteria	Human	1094480	Yes	Host-associated	Animal	Unclassified	Respiratory system	Gram-	Aerobe	Nonmotile
Acinetobacter_baumannii_ABNIH18	Acinetobacter baumannii ABNIH18	Acinetobacter baumannii	Acinetobacter	Moraxellaceae	Moraxellales	Gammaproteobacteria	Proteobacteria	Bacteria	Human	1094482	Yes	Host-associated	Animal	Unclassified	Respiratory system	Gram-	Aerobe	Nonmotile
Acinetobacter_baumannii_ABNIH19	Acinetobacter baumannii ABNIH19	Acinetobacter baumannii	Acinetobacter	Moraxellaceae	Moraxellales	Gammaproteobacteria	Proteobacteria	Bacteria	Human	1094483	Yes	Host-associated	Animal	Unclassified	Respiratory system	Gram-	Aerobe	Nonmotile
Acinetobacter_baumannii_ABNIH22	Acinetobacter baumannii ABNIH22	Acinetobacter baumannii	Acinetobacter	Moraxellaceae	Moraxellales	Gammaproteobacteria	Proteobacteria	Bacteria	Human	1094486	Yes	Host-associated	Human	Unclassified	Unclassified	Gram-	Aerobe	Nonmotile
Acinetobacter_baumannii_ABNIH23	Acinetobacter baumannii ABNIH23	Acinetobacter baumannii	Acinetobacter	Moraxellaceae	Moraxellales	Gammaproteobacteria	Proteobacteria	Bacteria	Human	1094487	Yes	Host-associated	Animal	Unclassified	Respiratory system	Gram-	Aerobe	Nonmotile
Acinetobacter_baumannii_ABNIH25	Acinetobacter baumannii ABNIH25	Acinetobacter baumannii	Acinetobacter	Moraxellaceae	Moraxellales	Gammaproteobacteria	Proteobacteria	Bacteria	Human	1224165	Yes	Host-associated	Animal	Unclassified	Respiratory system	Gram-	Aerobe	Nonmotile
Acinetobacter_baumannii_ABNIH26	Acinetobacter baumannii ABNIH26	Acinetobacter baumannii	Acinetobacter	Moraxellaceae	Moraxellales	Gammaproteobacteria	Proteobacteria	Bacteria	Human	1224166	Yes	Host-associated	Human	Unclassified	Unclassified	Gram-	Aerobe	Nonmotile
Acinetobacter_baumannii_ABNIH3	Acinetobacter baumannii ABNIH3	Acinetobacter baumannii	Acinetobacter	Moraxellaceae	Moraxellales	Gammaproteobacteria	Proteobacteria	Bacteria	Human	992404	Yes	Host-associated	Human	Unclassified	Unclassified	Gram-	Aerobe	Nonmotile
Acinetobacter_baumannii_ABNIH4	Acinetobacter baumannii ABNIH4	Acinetobacter baumannii	Acinetobacter	Moraxellaceae	Moraxellales	Gammaproteobacteria	Proteobacteria	Bacteria	Human	992405	Yes	Host-associated	Human	Unclassified	Unclassified	Gram-	Aerobe	Nonmotile
Acinetobacter_baumannii_ABNIH5	Acinetobacter baumannii ABNIH5	Acinetobacter baumannii	Acinetobacter	Moraxellaceae	Moraxellales	Gammaproteobacteria	Proteobacteria	Bacteria	Human	1094469	Yes	Host-associated	Animal	Unclassified	Respiratory system	Gram-	Aerobe	Nonmotile
Acinetobacter_baumannii_ABNIH6	Acinetobacter baumannii ABNIH6	Acinetobacter baumannii	Acinetobacter	Moraxellaceae	Moraxellales	Gammaproteobacteria	Proteobacteria	Bacteria	Human	1094470	Yes	Host-associated	Animal	Unclassified	Respiratory system	Gram-	Aerobe	Nonmotile
Acinetobacter_baumannii_AC12	Acinetobacter baumannii AC12	Acinetobacter baumannii	Acinetobacter	Moraxellaceae	Moraxellales	Gammaproteobacteria	Proteobacteria	Bacteria	Human	1198108	Yes	Host-associated	Animal	Unclassified	Circulatory system	Gram-	Aerobe	Nonmotile
Acinetobacter_baumannii_AC30	Acinetobacter baumannii AC30	Acinetobacter baumannii	Acinetobacter	Moraxellaceae	Moraxellales	Gammaproteobacteria	Proteobacteria	Bacteria	Human	1224747	Yes	Host-associated	Human	Pulmonary system	Respiratory system	Gram-	Aerobe	Nonmotile
Acinetobacter_baumannii_ACICU	Acinetobacter baumannii ACICU	Acinetobacter baumannii	Acinetobacter	Moraxellaceae	Moraxellales	Gammaproteobacteria	Proteobacteria	Bacteria	Human	405416	Yes	Engineered	Built environment	Unclassified	Unclassified	Gram-	Aerobe	Nonmotile
Acinetobacter_baumannii_ANC_4097	Acinetobacter baumannii ANC 4097	Acinetobacter baumannii	Acinetobacter	Moraxellaceae	Moraxellales	Gammaproteobacteria	Proteobacteria	Bacteria	Human	1217638	Yes					Gram-	Aerobe	Nonmotile
Acinetobacter_baumannii_ATCC_17978	Acinetobacter baumannii ATCC 17978	Acinetobacter baumannii	Acinetobacter	Moraxellaceae	Moraxellales	Gammaproteobacteria	Proteobacteria	Bacteria	Human	400667	Yes	Host-associated	Human	Unclassified	Unclassified	Gram-	Aerobe	Nonmotile
Acinetobacter_baumannii_ATCC_19606	Acinetobacter baumannii ATCC 19606 = CIP 70.34 = JCM 6841	Acinetobacter baumannii	Acinetobacter	Moraxellaceae	Moraxellales	Gammaproteobacteria	Proteobacteria	Bacteria	Human	575584	Yes	Host-associated	Human	Urethra	Excretory system	Gram-	Aerobe	Nonmotile
Acinetobacter_baumannii_AYE	Acinetobacter baumannii AYE	Acinetobacter baumannii	Acinetobacter	Moraxellaceae	Moraxellales	Gammaproteobacteria	Proteobacteria	Bacteria	Human	509173	Yes	Host-associated	Unclassified	Unclassified	Unclassified	Gram-	Aerobe	Nonmotile
Acinetobacter_baumannii_BZICU_2	Acinetobacter baumannii BZICU-2	Acinetobacter baumannii	Acinetobacter	Moraxellaceae	Moraxellales	Gammaproteobacteria	Proteobacteria	Bacteria	Human	1210907	Yes	Host-associated	Animal	Unclassified	Respiratory system	Gram-	Aerobe	Nonmotile
Acinetobacter_baumannii_Canada_BC_5	Acinetobacter baumannii Canada BC-5	Acinetobacter baumannii	Acinetobacter	Moraxellaceae	Moraxellales	Gammaproteobacteria	Proteobacteria	Bacteria	Human	903895	Yes	Host-associated	Human	Unclassified	Unclassified	Gram-	Aerobe	Nonmotile
Acinetobacter_baumannii_Canada_BC1	Acinetobacter baumannii Canada BC1	Acinetobacter baumannii	Acinetobacter	Moraxellaceae	Moraxellales	Gammaproteobacteria	Proteobacteria	Bacteria	Human	903924	Yes	Host-associated	Human	Unclassified	Unclassified	Gram-	Aerobe	Nonmotile
Acinetobacter_baumannii_IS_116	Acinetobacter baumannii IS-116	Acinetobacter baumannii	Acinetobacter	Moraxellaceae	Moraxellales	Gammaproteobacteria	Proteobacteria	Bacteria	Human	903912	Yes	Host-associated	Unclassified	Unclassified	Unclassified	Gram-	Aerobe	Nonmotile
Acinetobacter_baumannii_IS_123	Acinetobacter baumannii IS-123	Acinetobacter baumannii	Acinetobacter	Moraxellaceae	Moraxellales	Gammaproteobacteria	Proteobacteria	Bacteria	Human	903899	Yes	Host-associated	Human	Unclassified	Unclassified	Gram-	Aerobe	Nonmotile
Acinetobacter_baumannii_IS_143	Acinetobacter baumannii IS-143	Acinetobacter baumannii	Acinetobacter	Moraxellaceae	Moraxellales	Gammaproteobacteria	Proteobacteria	Bacteria	Human	903911	Yes	Host-associated	Human	Unclassified	Unclassified	Gram-	Aerobe	Nonmotile
Acinetobacter_baumannii_IS_235	Acinetobacter baumannii IS-235	Acinetobacter baumannii	Acinetobacter	Moraxellaceae	Moraxellales	Gammaproteobacteria	Proteobacteria	Bacteria	Human	903905	Yes	Host-associated	Animal	Unclassified	Circulatory system	Gram-	Aerobe	Nonmotile
Acinetobacter_baumannii_IS_251	Acinetobacter baumannii IS-251	Acinetobacter baumannii	Acinetobacter	Moraxellaceae	Moraxellales	Gammaproteobacteria	Proteobacteria	Bacteria	Human	903906	Yes	Host-associated	Human	Unclassified	Unclassified	Gram-	Aerobe	Nonmotile
Acinetobacter_baumannii_IS_58	Acinetobacter baumannii IS-58	Acinetobacter baumannii	Acinetobacter	Moraxellaceae	Moraxellales	Gammaproteobacteria	Proteobacteria	Bacteria	Human	903914	Yes	Host-associated	Human	Unclassified	Unclassified	Gram-	Aerobe	Nonmotile
Acinetobacter_baumannii_LAC_4	Acinetobacter baumannii LAC-4	Acinetobacter baumannii	Acinetobacter	Moraxellaceae	Moraxellales	Gammaproteobacteria	Proteobacteria	Bacteria	Human	1455315	Yes					Gram-	Aerobe	Nonmotile
Acinetobacter_baumannii_MDR_TJ	Acinetobacter baumannii MDR-TJ	Acinetobacter baumannii	Acinetobacter	Moraxellaceae	Moraxellales	Gammaproteobacteria	Proteobacteria	Bacteria	Human	889738	Yes	Host-associated	Unclassified	Unclassified	Unclassified	Gram-	Aerobe	Nonmotile
Acinetobacter_baumannii_MDR_ZJ06	Acinetobacter baumannii MDR-ZJ06	Acinetobacter baumannii	Acinetobacter	Moraxellaceae	Moraxellales	Gammaproteobacteria	Proteobacteria	Bacteria	Human	497978	Yes	Engineered	Lab synthesis	Unclassified	Unclassified	Gram-	Aerobe	Nonmotile
Acinetobacter_baumannii_MSP4_16	Acinetobacter baumannii MSP4-16	Acinetobacter baumannii	Acinetobacter	Moraxellaceae	Moraxellales	Gammaproteobacteria	Proteobacteria	Bacteria	Human	1278070	Yes	Environmental	Aquatic	Wetlands	Marine	Gram-	Aerobe	Nonmotile
Acinetobacter_baumannii_Naval_113	Acinetobacter baumannii Naval-113	Acinetobacter baumannii	Acinetobacter	Moraxellaceae	Moraxellales	Gammaproteobacteria	Proteobacteria	Bacteria	Human	903920	Yes	Host-associated	Human	Unclassified	Unclassified	Gram-	Aerobe	Nonmotile
Acinetobacter_baumannii_Naval_13	Acinetobacter baumannii Naval-13	Acinetobacter baumannii	Acinetobacter	Moraxellaceae	Moraxellales	Gammaproteobacteria	Proteobacteria	Bacteria	Human	903904	Yes	Host-associated	Unclassified	Unclassified	Unclassified	Gram-	Aerobe	Nonmotile
Acinetobacter_baumannii_Naval_17	Acinetobacter baumannii Naval-17	Acinetobacter baumannii	Acinetobacter	Moraxellaceae	Moraxellales	Gammaproteobacteria	Proteobacteria	Bacteria	Human	903896	Yes	Engineered	Built environment	Unclassified	Unclassified	Gram-	Aerobe	Nonmotile
Acinetobacter_baumannii_Naval_18	Acinetobacter baumannii Naval-18	Acinetobacter baumannii	Acinetobacter	Moraxellaceae	Moraxellales	Gammaproteobacteria	Proteobacteria	Bacteria	Human	903897	Yes	Host-associated	Unclassified	Unclassified	Unclassified	Gram-	Aerobe	Nonmotile
Acinetobacter_baumannii_Naval_2	Acinetobacter baumannii Naval-2	Acinetobacter baumannii	Acinetobacter	Moraxellaceae	Moraxellales	Gammaproteobacteria	Proteobacteria	Bacteria	Human	903922	Yes	Host-associated	Human	Blood	Circulatory system	Gram-	Aerobe	Nonmotile
Acinetobacter_baumannii_Naval_21	Acinetobacter baumannii Naval-21	Acinetobacter baumannii	Acinetobacter	Moraxellaceae	Moraxellales	Gammaproteobacteria	Proteobacteria	Bacteria	Human	903923	Yes	Host-associated	Unclassified	Unclassified	Unclassified	Gram-	Aerobe	Nonmotile
Acinetobacter_baumannii_Naval_57	Acinetobacter baumannii Naval-57	Acinetobacter baumannii	Acinetobacter	Moraxellaceae	Moraxellales	Gammaproteobacteria	Proteobacteria	Bacteria	Human	903927	Yes	Host-associated	Human	Unclassified	Unclassified	Gram-	Aerobe	Nonmotile
Acinetobacter_baumannii_Naval_72	Acinetobacter baumannii Naval-72	Acinetobacter baumannii	Acinetobacter	Moraxellaceae	Moraxellales	Gammaproteobacteria	Proteobacteria	Bacteria	Human	903908	Yes	Host-associated	Unclassified	Unclassified	Unclassified	Gram-	Aerobe	Nonmotile
Acinetobacter_baumannii_Naval_78	Acinetobacter baumannii Naval-78	Acinetobacter baumannii	Acinetobacter	Moraxellaceae	Moraxellales	Gammaproteobacteria	Proteobacteria	Bacteria	Human	903936	Yes	Host-associated	Unclassified	Unclassified	Unclassified	Gram-	Aerobe	Nonmotile
Acinetobacter_baumannii_Naval_81	Acinetobacter baumannii Naval-81	Acinetobacter baumannii	Acinetobacter	Moraxellaceae	Moraxellales	Gammaproteobacteria	Proteobacteria	Bacteria	Human	903898	Yes	Engineered	Built environment	Unclassified	Unclassified	Gram-	Aerobe	Nonmotile
Acinetobacter_baumannii_Naval_82	Acinetobacter baumannii Naval-82	Acinetobacter baumannii	Acinetobacter	Moraxellaceae	Moraxellales	Gammaproteobacteria	Proteobacteria	Bacteria	Human	903921	Yes	Host-associated	Human	Blood	Circulatory system	Gram-	Aerobe	Nonmotile
Acinetobacter_baumannii_Naval_83	Acinetobacter baumannii Naval-83	Acinetobacter baumannii	Acinetobacter	Moraxellaceae	Moraxellales	Gammaproteobacteria	Proteobacteria	Bacteria	Human	903909	Yes	Host-associated	Unclassified	Unclassified	Unclassified	Gram-	Aerobe	Nonmotile
Acinetobacter_baumannii_NIPH_1362	Acinetobacter baumannii NIPH 1362	Acinetobacter baumannii	Acinetobacter	Moraxellaceae	Moraxellales	Gammaproteobacteria	Proteobacteria	Bacteria	Human	1217642	Yes	Host-associated	Human	Unclassified	Unclassified	Gram-	Aerobe	Nonmotile
Acinetobacter_baumannii_NIPH_146	Acinetobacter baumannii NIPH 146	Acinetobacter baumannii	Acinetobacter	Moraxellaceae	Moraxellales	Gammaproteobacteria	Proteobacteria	Bacteria	Human	1217639	Yes					Gram-	Aerobe	Nonmotile
Acinetobacter_baumannii_NIPH_1669	Acinetobacter baumannii NIPH 1669	Acinetobacter baumannii	Acinetobacter	Moraxellaceae	Moraxellales	Gammaproteobacteria	Proteobacteria	Bacteria	Human	1217643	Yes					Gram-	Aerobe	Nonmotile
Acinetobacter_baumannii_NIPH_1734	Acinetobacter baumannii NIPH 1734	Acinetobacter baumannii	Acinetobacter	Moraxellaceae	Moraxellales	Gammaproteobacteria	Proteobacteria	Bacteria	Human	1217644	Yes					Gram-	Aerobe	Nonmotile
Acinetobacter_baumannii_NIPH_190	Acinetobacter baumannii NIPH 190	Acinetobacter baumannii	Acinetobacter	Moraxellaceae	Moraxellales	Gammaproteobacteria	Proteobacteria	Bacteria	Human	1217640	Yes	Host-associated	Human	Unclassified	Unclassified	Gram-	Aerobe	Nonmotile
Acinetobacter_baumannii_NIPH_201	Acinetobacter baumannii NIPH 201	Acinetobacter baumannii	Acinetobacter	Moraxellaceae	Moraxellales	Gammaproteobacteria	Proteobacteria	Bacteria	Human	1217630	Yes	Host-associated	Human	Unclassified	Unclassified	Gram-	Aerobe	Nonmotile
Acinetobacter_baumannii_NIPH_2061	Acinetobacter baumannii NIPH 2061	Acinetobacter baumannii	Acinetobacter	Moraxellaceae	Moraxellales	Gammaproteobacteria	Proteobacteria	Bacteria	Human	1217645	Yes	Host-associated	Human	Unclassified	Unclassified	Gram-	Aerobe	Nonmotile
Acinetobacter_baumannii_NIPH_24	Acinetobacter baumannii NIPH 24	Acinetobacter baumannii	Acinetobacter	Moraxellaceae	Moraxellales	Gammaproteobacteria	Proteobacteria	Bacteria	Human	1217646	Yes					Gram-	Aerobe	Nonmotile
Acinetobacter_baumannii_NIPH_290	Acinetobacter baumannii NIPH 290	Acinetobacter baumannii	Acinetobacter	Moraxellaceae	Moraxellales	Gammaproteobacteria	Proteobacteria	Bacteria	Human	1217631	Yes	Host-associated	Human	Unclassified	Unclassified	Gram-	Aerobe	Nonmotile
Acinetobacter_baumannii_NIPH_329	Acinetobacter baumannii NIPH 329	Acinetobacter baumannii	Acinetobacter	Moraxellaceae	Moraxellales	Gammaproteobacteria	Proteobacteria	Bacteria	Human	1217632	Yes	Host-associated	Human	Unclassified	Unclassified	Gram-	Aerobe	Nonmotile
Acinetobacter_baumannii_NIPH_335	Acinetobacter baumannii NIPH 335	Acinetobacter baumannii	Acinetobacter	Moraxellaceae	Moraxellales	Gammaproteobacteria	Proteobacteria	Bacteria	Human	1217633	Yes	Host-associated	Human	Unclassified	Unclassified	Gram-	Aerobe	Nonmotile
Acinetobacter_baumannii_NIPH_410	Acinetobacter baumannii NIPH 410	Acinetobacter baumannii	Acinetobacter	Moraxellaceae	Moraxellales	Gammaproteobacteria	Proteobacteria	Bacteria	Human	1217634	Yes	Host-associated	Human	Unclassified	Unclassified	Gram-	Aerobe	Nonmotile
Acinetobacter_baumannii_NIPH_527	Acinetobacter baumannii NIPH 527	Acinetobacter baumannii	Acinetobacter	Moraxellaceae	Moraxellales	Gammaproteobacteria	Proteobacteria	Bacteria	Human	1217635	Yes					Gram-	Aerobe	Nonmotile
Acinetobacter_baumannii_NIPH_528	Acinetobacter baumannii NIPH 528	Acinetobacter baumannii	Acinetobacter	Moraxellaceae	Moraxellales	Gammaproteobacteria	Proteobacteria	Bacteria	Human	1217636	Yes					Gram-	Aerobe	Nonmotile
Acinetobacter_baumannii_NIPH_60	Acinetobacter baumannii NIPH 60	Acinetobacter baumannii	Acinetobacter	Moraxellaceae	Moraxellales	Gammaproteobacteria	Proteobacteria	Bacteria	Human	1217647	Yes	Host-associated	Human	Unclassified	Unclassified	Gram-	Aerobe	Nonmotile
Acinetobacter_baumannii_NIPH_601	Acinetobacter baumannii NIPH 601	Acinetobacter baumannii	Acinetobacter	Moraxellaceae	Moraxellales	Gammaproteobacteria	Proteobacteria	Bacteria	Human	1217637	Yes					Gram-	Aerobe	Nonmotile
Acinetobacter_baumannii_NIPH_615	Acinetobacter baumannii NIPH 615	Acinetobacter baumannii	Acinetobacter	Moraxellaceae	Moraxellales	Gammaproteobacteria	Proteobacteria	Bacteria	Human	1217641	Yes	Host-associated	Human	Unclassified	Unclassified	Gram-	Aerobe	Nonmotile
Acinetobacter_baumannii_NIPH_67	Acinetobacter baumannii NIPH 67	Acinetobacter baumannii	Acinetobacter	Moraxellaceae	Moraxellales	Gammaproteobacteria	Proteobacteria	Bacteria	Human	1217627	Yes					Gram-	Aerobe	Nonmotile
Acinetobacter_baumannii_NIPH_70	Acinetobacter baumannii NIPH 70	Acinetobacter baumannii	Acinetobacter	Moraxellaceae	Moraxellales	Gammaproteobacteria	Proteobacteria	Bacteria	Human	1217628	Yes	Host-associated	Human	Unclassified	Unclassified	Gram-	Aerobe	Nonmotile
Acinetobacter_baumannii_NIPH_80	Acinetobacter baumannii NIPH 80	Acinetobacter baumannii	Acinetobacter	Moraxellaceae	Moraxellales	Gammaproteobacteria	Proteobacteria	Bacteria	Human	1217629	Yes					Gram-	Aerobe	Nonmotile
Acinetobacter_baumannii_OIFC0162	Acinetobacter baumannii OIFC0162	Acinetobacter baumannii	Acinetobacter	Moraxellaceae	Moraxellales	Gammaproteobacteria	Proteobacteria	Bacteria	Human	903907	Yes	Host-associated	Animal	Unclassified	Respiratory system	Gram-	Aerobe	Nonmotile
Acinetobacter_baumannii_OIFC032	Acinetobacter baumannii OIFC032	Acinetobacter baumannii	Acinetobacter	Moraxellaceae	Moraxellales	Gammaproteobacteria	Proteobacteria	Bacteria	Human	903890	Yes	Engineered	Built environment	Unclassified	Unclassified	Gram-	Aerobe	Nonmotile
Acinetobacter_baumannii_OIFC035	Acinetobacter baumannii OIFC035	Acinetobacter baumannii	Acinetobacter	Moraxellaceae	Moraxellales	Gammaproteobacteria	Proteobacteria	Bacteria	Human	903926	Yes	Host-associated	Human	Unclassified	Unclassified	Gram-	Aerobe	Nonmotile
Acinetobacter_baumannii_OIFC047	Acinetobacter baumannii OIFC047	Acinetobacter baumannii	Acinetobacter	Moraxellaceae	Moraxellales	Gammaproteobacteria	Proteobacteria	Bacteria	Human	903933	Yes	Host-associated	Human	Unclassified	Reproductive system	Gram-	Aerobe	Nonmotile
Acinetobacter_baumannii_OIFC065	Acinetobacter baumannii OIFC065	Acinetobacter baumannii	Acinetobacter	Moraxellaceae	Moraxellales	Gammaproteobacteria	Proteobacteria	Bacteria	Human	903932	Yes	Host-associated	Human	Unclassified	Skin	Gram-	Aerobe	Nonmotile
Acinetobacter_baumannii_OIFC074	Acinetobacter baumannii OIFC074	Acinetobacter baumannii	Acinetobacter	Moraxellaceae	Moraxellales	Gammaproteobacteria	Proteobacteria	Bacteria	Human	903901	Yes	Engineered	Built environment	Unclassified	Unclassified	Gram-	Aerobe	Nonmotile
Acinetobacter_baumannii_OIFC087	Acinetobacter baumannii OIFC087	Acinetobacter baumannii	Acinetobacter	Moraxellaceae	Moraxellales	Gammaproteobacteria	Proteobacteria	Bacteria	Human	903929	Yes	Host-associated	Human	Unclassified	Reproductive system	Gram-	Aerobe	Nonmotile
Acinetobacter_baumannii_OIFC098	Acinetobacter baumannii OIFC098	Acinetobacter baumannii	Acinetobacter	Moraxellaceae	Moraxellales	Gammaproteobacteria	Proteobacteria	Bacteria	Human	903902	Yes	Engineered	Built environment	Unclassified	Unclassified	Gram-	Aerobe	Nonmotile
Acinetobacter_baumannii_OIFC099	Acinetobacter baumannii OIFC099	Acinetobacter baumannii	Acinetobacter	Moraxellaceae	Moraxellales	Gammaproteobacteria	Proteobacteria	Bacteria	Human	903930	Yes	Host-associated	Human	Unclassified	Unclassified	Gram-	Aerobe	Nonmotile
Acinetobacter_baumannii_OIFC109	Acinetobacter baumannii OIFC109	Acinetobacter baumannii	Acinetobacter	Moraxellaceae	Moraxellales	Gammaproteobacteria	Proteobacteria	Bacteria	Human	903892	Yes	Engineered	Built environment	Unclassified	Unclassified	Gram-	Aerobe	Nonmotile
Acinetobacter_baumannii_OIFC110	Acinetobacter baumannii OIFC110	Acinetobacter baumannii	Acinetobacter	Moraxellaceae	Moraxellales	Gammaproteobacteria	Proteobacteria	Bacteria	Human	903910	Yes	Engineered	Built environment	Unclassified	Unclassified	Gram-	Aerobe	Nonmotile
Acinetobacter_baumannii_OIFC111	Acinetobacter baumannii OIFC111	Acinetobacter baumannii	Acinetobacter	Moraxellaceae	Moraxellales	Gammaproteobacteria	Proteobacteria	Bacteria	Human	903935	Yes	Engineered	Built environment	Unclassified	Unclassified	Gram-	Aerobe	Nonmotile
Acinetobacter_baumannii_OIFC137	Acinetobacter baumannii OIFC137	Acinetobacter baumannii	Acinetobacter	Moraxellaceae	Moraxellales	Gammaproteobacteria	Proteobacteria	Bacteria	Human	903889	Yes	Engineered	Built environment	Unclassified	Unclassified	Gram-	Aerobe	Nonmotile
Acinetobacter_baumannii_OIFC143	Acinetobacter baumannii OIFC143	Acinetobacter baumannii	Acinetobacter	Moraxellaceae	Moraxellales	Gammaproteobacteria	Proteobacteria	Bacteria	Human	903893	Yes	Engineered	Built environment	Unclassified	Unclassified	Gram-	Aerobe	Nonmotile
Acinetobacter_baumannii_OIFC180	Acinetobacter baumannii OIFC180	Acinetobacter baumannii	Acinetobacter	Moraxellaceae	Moraxellales	Gammaproteobacteria	Proteobacteria	Bacteria	Human	903903	Yes	Engineered	Built environment	Unclassified	Unclassified	Gram-	Aerobe	Nonmotile
Acinetobacter_baumannii_OIFC189	Acinetobacter baumannii OIFC189	Acinetobacter baumannii	Acinetobacter	Moraxellaceae	Moraxellales	Gammaproteobacteria	Proteobacteria	Bacteria	Human	903894	Yes	Engineered	Built environment	Unclassified	Unclassified	Gram-	Aerobe	Nonmotile
Acinetobacter_baumannii_OIFC338	Acinetobacter baumannii OIFC338	Acinetobacter baumannii	Acinetobacter	Moraxellaceae	Moraxellales	Gammaproteobacteria	Proteobacteria	Bacteria	Human	903934	Yes	Engineered	Built environment	Unclassified	Unclassified	Gram-	Aerobe	Nonmotile
Acinetobacter_baumannii_SDF	Acinetobacter baumannii SDF	Acinetobacter baumannii	Acinetobacter	Moraxellaceae	Moraxellales	Gammaproteobacteria	Proteobacteria	Bacteria	Human	509170	Yes	Host-associated	Insecta	Unclassified	Unclassified	Gram-	Aerobe	Nonmotile
Acinetobacter_baumannii_TCDC_AB0715	Acinetobacter baumannii TCDC-AB0715	Acinetobacter baumannii	Acinetobacter	Moraxellaceae	Moraxellales	Gammaproteobacteria	Proteobacteria	Bacteria	Human	980514	Yes	Host-associated	Human	Unclassified	Unclassified	Gram-	Aerobe	Nonmotile
Acinetobacter_baumannii_TYTH_1	Acinetobacter baumannii TYTH-1	Acinetobacter baumannii	Acinetobacter	Moraxellaceae	Moraxellales	Gammaproteobacteria	Proteobacteria	Bacteria	Human	1100841	Yes					Gram-	Aerobe	Nonmotile
Acinetobacter_baumannii_UMB001	Acinetobacter baumannii UMB001	Acinetobacter baumannii	Acinetobacter	Moraxellaceae	Moraxellales	Gammaproteobacteria	Proteobacteria	Bacteria	Human	933263	Yes	Host-associated	Animal	Unclassified	Circulatory system	Gram-	Aerobe	Nonmotile
Acinetobacter_baumannii_UMB003	Acinetobacter baumannii UMB003	Acinetobacter baumannii	Acinetobacter	Moraxellaceae	Moraxellales	Gammaproteobacteria	Proteobacteria	Bacteria	Human	933265	Yes	Host-associated	Unclassified	Unclassified	Unclassified	Gram-	Aerobe	Nonmotile
Acinetobacter_baumannii_W7282	Acinetobacter baumannii W7282	Acinetobacter baumannii	Acinetobacter	Moraxellaceae	Moraxellales	Gammaproteobacteria	Proteobacteria	Bacteria	Human	981329	Yes	Host-associated	Human	Unclassified	Unclassified	Gram-	Aerobe	Nonmotile
Acinetobacter_baumannii_WC_348	Acinetobacter baumannii WC-348	Acinetobacter baumannii	Acinetobacter	Moraxellaceae	Moraxellales	Gammaproteobacteria	Proteobacteria	Bacteria	Human	903919	Yes	Host-associated	Human	Unclassified	Skin	Gram-	Aerobe	Nonmotile
Acinetobacter_baumannii_WC_692	Acinetobacter baumannii WC-692	Acinetobacter baumannii	Acinetobacter	Moraxellaceae	Moraxellales	Gammaproteobacteria	Proteobacteria	Bacteria	Human	903913	Yes	Host-associated	Animal	Unclassified	Skin	Gram-	Aerobe	Nonmotile
Acinetobacter_baumannii_WC_A_694	Acinetobacter baumannii WC-A-694	Acinetobacter baumannii	Acinetobacter	Moraxellaceae	Moraxellales	Gammaproteobacteria	Proteobacteria	Bacteria	Human	903925	Yes	Host-associated	Human	Unclassified	Unclassified	Gram-	Aerobe	Nonmotile
Acinetobacter_baumannii_WC_A_92	Acinetobacter baumannii WC-A-92	Acinetobacter baumannii	Acinetobacter	Moraxellaceae	Moraxellales	Gammaproteobacteria	Proteobacteria	Bacteria	Human	903931	Yes	Host-associated	Human	Unclassified	Unclassified	Gram-	Aerobe	Nonmotile
Acinetobacter_baumannii_WM99c	Acinetobacter baumannii WM99c	Acinetobacter baumannii	Acinetobacter	Moraxellaceae	Moraxellales	Gammaproteobacteria	Proteobacteria	Bacteria	Human	945555	Yes					Gram-	Aerobe	Nonmotile
Acinetobacter_baumannii_ZWS1122	Acinetobacter baumannii ZWS1122	Acinetobacter baumannii	Acinetobacter	Moraxellaceae	Moraxellales	Gammaproteobacteria	Proteobacteria	Bacteria	Human	1223564	Yes	Host-associated	Animal	Unclassified	Circulatory system	Gram-	Aerobe	Nonmotile
Acinetobacter_baumannii_ZWS1219	Acinetobacter baumannii ZWS1219	Acinetobacter baumannii	Acinetobacter	Moraxellaceae	Moraxellales	Gammaproteobacteria	Proteobacteria	Bacteria	Human	1224141	Yes	Host-associated	Animal	Unclassified	Circulatory system	Gram-	Aerobe	Nonmotile
Acinetobacter_calcoaceticus_ANC_3680	Acinetobacter calcoaceticus ANC 3680	Acinetobacter calcoaceticus	Acinetobacter	Moraxellaceae	Moraxellales	Gammaproteobacteria	Proteobacteria	Bacteria	Human	1217653	Yes					Gram-	Aerobe	Nonmotile
Acinetobacter_calcoaceticus_ANC_3811	Acinetobacter calcoaceticus ANC 3811	Acinetobacter calcoaceticus	Acinetobacter	Moraxellaceae	Moraxellales	Gammaproteobacteria	Proteobacteria	Bacteria	Human	1217690	Yes					Gram-	Aerobe	Nonmotile
Acinetobacter_calcoaceticus_DSM_30006_CIP_81_8	Acinetobacter calcoaceticus DSM 30006 = CIP 81.8	Acinetobacter calcoaceticus	Acinetobacter	Moraxellaceae	Moraxellales	Gammaproteobacteria	Proteobacteria	Bacteria	Human	981331	Yes	Environmental	Terrestrial	Unclassified	Soil	Gram-	Aerobe	Nonmotile
Acinetobacter_calcoaceticus_NIPH_13	Acinetobacter calcoaceticus NIPH 13	Acinetobacter calcoaceticus	Acinetobacter	Moraxellaceae	Moraxellales	Gammaproteobacteria	Proteobacteria	Bacteria	Human	1217654	Yes					Gram-	Aerobe	Nonmotile
Acinetobacter_calcoaceticus_PHEA_2	Acinetobacter pittii PHEA-2	Acinetobacter pittii	Acinetobacter	Moraxellaceae	Moraxellales	Gammaproteobacteria	Proteobacteria	Bacteria	Human	871585	Yes	Engineered	Wastewater	Unclassified	Unclassified	Gram-	Aerobe	Nonmotile
Acinetobacter_calcoaceticus_RUH2202	Acinetobacter calcoaceticus RUH2202	Acinetobacter calcoaceticus	Acinetobacter	Moraxellaceae	Moraxellales	Gammaproteobacteria	Proteobacteria	Bacteria	Human	575585	Yes	Host-associated	Human	Unclassified	Skin	Gram-	Aerobe	Nonmotile
Acinetobacter_calcoaceticus_subsp_anitratus_XM1570	Acinetobacter calcoaceticus subsp. anitratus XM1570	Acinetobacter calcoaceticus	Acinetobacter	Moraxellaceae	Moraxellales	Gammaproteobacteria	Proteobacteria	Bacteria	Human	1235833	Yes	Host-associated	Animal	Unclassified	Respiratory system	Gram-	Aerobe	Nonmotile
Acinetobacter_calcoaceticus_TG19585	Acinetobacter calcoaceticus TG19585	Acinetobacter calcoaceticus	Acinetobacter	Moraxellaceae	Moraxellales	Gammaproteobacteria	Proteobacteria	Bacteria	Human	1221293	Yes	Environmental	Terrestrial	Unclassified	Soil	Gram-	Aerobe	Nonmotile
Acinetobacter_calcoaceticus_TG19588	Acinetobacter calcoaceticus TG19588	Acinetobacter calcoaceticus	Acinetobacter	Moraxellaceae	Moraxellales	Gammaproteobacteria	Proteobacteria	Bacteria	Human	1221294	Yes					Gram-	Aerobe	Nonmotile
Acinetobacter_calcoaceticus_TG19593	Acinetobacter calcoaceticus TG19593	Acinetobacter calcoaceticus	Acinetobacter	Moraxellaceae	Moraxellales	Gammaproteobacteria	Proteobacteria	Bacteria	Human	1221295	Yes	Environmental	Terrestrial	Unclassified	Soil	Gram-	Aerobe	Nonmotile
Acinetobacter_guillouiae_CIP_63_46	Acinetobacter guillouiae CIP 63.46	Acinetobacter guillouiae	Acinetobacter	Moraxellaceae	Moraxellales	Gammaproteobacteria	Proteobacteria	Bacteria	Human	1217655	Yes	Engineered	Wastewater	Unclassified	Unclassified	Gram-	Aerobe	Nonmotile
Acinetobacter_guillouiae_KCTC_23200	Acinetobacter guillouiae	Acinetobacter guillouiae	Acinetobacter	Moraxellaceae	Moraxellales	Gammaproteobacteria	Proteobacteria	Bacteria	Human	106649	Yes					Gram-	Aerobe	Nonmotile
Acinetobacter_guillouiae_MSP4_18	Acinetobacter guillouiae MSP4-18	Acinetobacter guillouiae	Acinetobacter	Moraxellaceae	Moraxellales	Gammaproteobacteria	Proteobacteria	Bacteria	Human	1330038	Yes	Environmental	Terrestrial	Unclassified	Soil	Gram-	Aerobe	Nonmotile
Acinetobacter_guillouiae_NIPH_991	Acinetobacter guillouiae NIPH 991	Acinetobacter guillouiae	Acinetobacter	Moraxellaceae	Moraxellales	Gammaproteobacteria	Proteobacteria	Bacteria	Human	1217656	Yes					Gram-	Aerobe	Nonmotile
Acinetobacter_haemolyticus_ATCC_19194	Acinetobacter haemolyticus ATCC 19194	Acinetobacter haemolyticus	Acinetobacter	Moraxellaceae	Moraxellales	Gammaproteobacteria	Proteobacteria	Bacteria	Human	707232	Yes	Host-associated	Human	Nasopharyngeal	Respiratory system	Gram-	Aerobe	Nonmotile
Acinetobacter_haemolyticus_CIP_64_3	Acinetobacter haemolyticus CIP 64.3 = MTCC 9819	Acinetobacter haemolyticus	Acinetobacter	Moraxellaceae	Moraxellales	Gammaproteobacteria	Proteobacteria	Bacteria	Human	1217659						Gram-	Aerobe	Nonmotile
Acinetobacter_haemolyticus_NIPH_261	Acinetobacter haemolyticus NIPH 261	Acinetobacter haemolyticus	Acinetobacter	Moraxellaceae	Moraxellales	Gammaproteobacteria	Proteobacteria	Bacteria	Human	1217986	Yes					Gram-	Aerobe	Nonmotile
Acinetobacter_haemolyticus_TG19599	Acinetobacter haemolyticus TG19599	Acinetobacter haemolyticus	Acinetobacter	Moraxellaceae	Moraxellales	Gammaproteobacteria	Proteobacteria	Bacteria	Human	1221297	Yes	Host-associated	Animal	Unclassified	Respiratory system	Gram-	Aerobe	Nonmotile
Acinetobacter_haemolyticus_TG21157	Acinetobacter haemolyticus TG21157	Acinetobacter haemolyticus	Acinetobacter	Moraxellaceae	Moraxellales	Gammaproteobacteria	Proteobacteria	Bacteria	Human	1221299	Yes					Gram-	Aerobe	Nonmotile
Acinetobacter_johnsonii_ANC_3681	Acinetobacter johnsonii ANC 3681	Acinetobacter johnsonii	Acinetobacter	Moraxellaceae	Moraxellales	Gammaproteobacteria	Proteobacteria	Bacteria	Human	1217662	Yes					Gram-	Aerobe	Nonmotile
Acinetobacter_johnsonii_CIP_64_6	Acinetobacter johnsonii CIP 64.6	Acinetobacter johnsonii	Acinetobacter	Moraxellaceae	Moraxellales	Gammaproteobacteria	Proteobacteria	Bacteria	Human	1217663	Yes	Host-associated	Human	Unclassified	Digestive system	Gram-	Aerobe	Nonmotile
Acinetobacter_johnsonii_SH046	Acinetobacter johnsonii SH046	Acinetobacter johnsonii	Acinetobacter	Moraxellaceae	Moraxellales	Gammaproteobacteria	Proteobacteria	Bacteria	Human	575586	Yes	Host-associated	Human	Unclassified	Skin	Gram-	Aerobe	Nonmotile
Acinetobacter_junii_CIP_107470	Acinetobacter junii CIP 107470 = MTCC 11364	Acinetobacter junii	Acinetobacter	Moraxellaceae	Moraxellales	Gammaproteobacteria	Proteobacteria	Bacteria	Human	1217666	Yes					Gram-	Aerobe	Nonmotile
Acinetobacter_junii_CIP_64_5	Acinetobacter junii CIP 64.5	Acinetobacter junii	Acinetobacter	Moraxellaceae	Moraxellales	Gammaproteobacteria	Proteobacteria	Bacteria	Human	1217664	Yes	Host-associated	Human	Urethra	Excretory system	Gram-	Aerobe	Nonmotile
Acinetobacter_junii_NIPH_182	Acinetobacter junii NIPH 182	Acinetobacter junii	Acinetobacter	Moraxellaceae	Moraxellales	Gammaproteobacteria	Proteobacteria	Bacteria	Human	1217665	Yes					Gram-	Aerobe	Nonmotile
Acinetobacter_junii_SH205	Acinetobacter junii SH205	Acinetobacter junii	Acinetobacter	Moraxellaceae	Moraxellales	Gammaproteobacteria	Proteobacteria	Bacteria	Human	575587	Yes	Host-associated	Human	Unclassified	Skin	Gram-	Aerobe	Nonmotile
Acinetobacter_lwoffii_CIP_70_31	Acinetobacter lwoffii ATCC 9957 = CIP 70.31	Acinetobacter lwoffii	Acinetobacter	Moraxellaceae	Moraxellales	Gammaproteobacteria	Proteobacteria	Bacteria	Human	1311804	Yes					Gram-	Aerobe	Nonmotile
Acinetobacter_lwoffii_ERR2221242	Acinetobacter lwoffii	Acinetobacter lwoffii	Acinetobacter	Moraxellaceae	Moraxellales	Gammaproteobacteria	Proteobacteria	Bacteria	Human	28090						Gram-	Aerobe
Acinetobacter_lwoffii_NCTC_5866	Acinetobacter lwoffii NCTC 5866 = CIP 64.10 = NIPH 512	Acinetobacter lwoffii	Acinetobacter	Moraxellaceae	Moraxellales	Gammaproteobacteria	Proteobacteria	Bacteria	Human	981327	Yes	Host-associated	Human	Unclassified	Unclassified	Gram-	Aerobe
Acinetobacter_lwoffii_NIPH_478	Acinetobacter lwoffii NIPH 478	Acinetobacter lwoffii	Acinetobacter	Moraxellaceae	Moraxellales	Gammaproteobacteria	Proteobacteria	Bacteria	Human	1217668	Yes					Gram-	Aerobe
Acinetobacter_lwoffii_NIPH_715	Acinetobacter lwoffii NIPH 715	Acinetobacter lwoffii	Acinetobacter	Moraxellaceae	Moraxellales	Gammaproteobacteria	Proteobacteria	Bacteria	Human	1217669	Yes					Gram-	Aerobe
Acinetobacter_lwoffii_SH145	Acinetobacter lwoffii SH145	Acinetobacter lwoffii	Acinetobacter	Moraxellaceae	Moraxellales	Gammaproteobacteria	Proteobacteria	Bacteria	Human	575588	Yes	Host-associated	Human	Unclassified	Skin	Gram-	Aerobe	Nonmotile
Acinetobacter_lwoffii_TG19636	Acinetobacter lwoffii TG19636	Acinetobacter lwoffii	Acinetobacter	Moraxellaceae	Moraxellales	Gammaproteobacteria	Proteobacteria	Bacteria	Human	1221307	Yes	Host-associated	Animal	Unclassified	Unclassified	Gram-	Aerobe	Nonmotile
Acinetobacter_lwoffii_WJ10621	Acinetobacter lwoffii WJ10621	Acinetobacter lwoffii	Acinetobacter	Moraxellaceae	Moraxellales	Gammaproteobacteria	Proteobacteria	Bacteria	Human	1046625	Yes	Host-associated	Human	Unclassified	Unclassified	Gram-	Aerobe
Acinetobacter_nosocomialis_NIPH_2119	Acinetobacter nosocomialis NIPH 2119	Acinetobacter nosocomialis	Acinetobacter	Moraxellaceae	Moraxellales	Gammaproteobacteria	Proteobacteria	Bacteria	Human	1217670	Yes					Gram-	Aerobe	Nonmotile
Acinetobacter_nosocomialis_WC_487	Acinetobacter nosocomialis	Acinetobacter nosocomialis	Acinetobacter	Moraxellaceae	Moraxellales	Gammaproteobacteria	Proteobacteria	Bacteria	Human	106654	Yes	Host-associated	Human	Unclassified	Skin	Gram-	Aerobe	Nonmotile
Acinetobacter_pittii_ANC_3678	Acinetobacter pittii ANC 3678	Acinetobacter pittii	Acinetobacter	Moraxellaceae	Moraxellales	Gammaproteobacteria	Proteobacteria	Bacteria	Human	1217673	Yes					Gram-	Aerobe	Nonmotile
Acinetobacter_pittii_ANC_4050	Acinetobacter pittii ANC 4050	Acinetobacter pittii	Acinetobacter	Moraxellaceae	Moraxellales	Gammaproteobacteria	Proteobacteria	Bacteria	Human	1217691	Yes					Gram-	Aerobe
Acinetobacter_pittii_ANC_4052	Acinetobacter pittii ANC 4052	Acinetobacter pittii	Acinetobacter	Moraxellaceae	Moraxellales	Gammaproteobacteria	Proteobacteria	Bacteria	Human	1217689						Gram-	Aerobe
Acinetobacter_pittii_AP_882	Acinetobacter pittii	Acinetobacter pittii	Acinetobacter	Moraxellaceae	Moraxellales	Gammaproteobacteria	Proteobacteria	Bacteria	Human	48296	Yes					Gram-	Aerobe
Acinetobacter_pittii_CIP_70_29	Acinetobacter pittii ATCC 19004 = CIP 70.29	Acinetobacter pittii	Acinetobacter	Moraxellaceae	Moraxellales	Gammaproteobacteria	Proteobacteria	Bacteria	Human	1311774	Yes	Host-associated	Animal	Unclassified	Unclassified	Gram-	Aerobe
Acinetobacter_pittii_D499	Acinetobacter pittii D499	Acinetobacter pittii	Acinetobacter	Moraxellaceae	Moraxellales	Gammaproteobacteria	Proteobacteria	Bacteria	Human	1086014	Yes					Gram-	Aerobe
Acinetobacter_pittii_IEC338SC	Acinetobacter pittii	Acinetobacter pittii	Acinetobacter	Moraxellaceae	Moraxellales	Gammaproteobacteria	Proteobacteria	Bacteria	Human	48296	Yes					Gram-	Aerobe
Acinetobacter_pittii_TG6411	Acinetobacter pittii TG6411	Acinetobacter pittii	Acinetobacter	Moraxellaceae	Moraxellales	Gammaproteobacteria	Proteobacteria	Bacteria	Human	1221309	Yes	Host-associated	Animal	Unclassified	Respiratory system	Gram-	Aerobe
Acinetobacter_pittii_WC_136	Acinetobacter pittii	Acinetobacter pittii	Acinetobacter	Moraxellaceae	Moraxellales	Gammaproteobacteria	Proteobacteria	Bacteria	Human	48296						Gram-	Aerobe
Acinetobacter_radioresistens_DSM_6976	Acinetobacter radioresistens DSM 6976 = NBRC 102413 = CIP 103788	Acinetobacter radioresistens	Acinetobacter	Moraxellaceae	Moraxellales	Gammaproteobacteria	Proteobacteria	Bacteria	Human	981334	Yes	Host-associated	Unclassified	Unclassified	Unclassified	Gram-	Aerobe	Nonmotile
Acinetobacter_radioresistens_NIPH_2130	Acinetobacter radioresistens NIPH 2130	Acinetobacter radioresistens	Acinetobacter	Moraxellaceae	Moraxellales	Gammaproteobacteria	Proteobacteria	Bacteria	Human	1217674	Yes	Host-associated	Human	Unclassified	Unclassified	Gram-	Aerobe
Acinetobacter_radioresistens_SH164	Acinetobacter radioresistens SH164	Acinetobacter radioresistens	Acinetobacter	Moraxellaceae	Moraxellales	Gammaproteobacteria	Proteobacteria	Bacteria	Human	575589	Yes	Host-associated	Human	Unclassified	Skin	Gram-	Aerobe	Nonmotile
Acinetobacter_radioresistens_SK82	Acinetobacter radioresistens SK82	Acinetobacter radioresistens	Acinetobacter	Moraxellaceae	Moraxellales	Gammaproteobacteria	Proteobacteria	Bacteria	Human	596318	Yes	Host-associated	Human	Unclassified	Skin	Gram-	Aerobe	Nonmotile
Acinetobacter_radioresistens_TG02010	Acinetobacter radioresistens TG02010	Acinetobacter radioresistens	Acinetobacter	Moraxellaceae	Moraxellales	Gammaproteobacteria	Proteobacteria	Bacteria	Human	1221310	Yes	Host-associated	Animal	Unclassified	Circulatory system	Gram-	Aerobe
Acinetobacter_radioresistens_WC_A_157	Acinetobacter radioresistens WC-A-157	Acinetobacter radioresistens	Acinetobacter	Moraxellaceae	Moraxellales	Gammaproteobacteria	Proteobacteria	Bacteria	Human	903900	Yes	Host-associated	Human	Unclassified	Unclassified	Gram-	Aerobe	Nonmotile
Acinetobacter_sp_ATCC_27244	Acinetobacter sp. ATCC 27244	Acinetobacter sp. ATCC 27244	Acinetobacter	Moraxellaceae	Moraxellales	Gammaproteobacteria	Proteobacteria	Bacteria	Human	525244	Yes	Host-associated	Unclassified	Unclassified	Unclassified	Gram-	Aerobe	Nonmotile
Acinetobacter_sp_OIFC021	Acinetobacter sp. OIFC021	Acinetobacter sp. OIFC021	Acinetobacter	Moraxellaceae	Moraxellales	Gammaproteobacteria	Proteobacteria	Bacteria	Human	903928	Yes	Host-associated	Animal	Unclassified	Respiratory system	Gram-	Aerobe	Nonmotile
Acinetobacter_sp_RUH2624	Acinetobacter sp. RUH 2624	Acinetobacter nosocomialis	Acinetobacter	Moraxellaceae	Moraxellales	Gammaproteobacteria	Proteobacteria	Bacteria	Human	575564						Gram-	Aerobe	Nonmotile
Acinetobacter_sp_SH024	Acinetobacter sp. SH024	Acinetobacter sp. SH024	Acinetobacter	Moraxellaceae	Moraxellales	Gammaproteobacteria	Proteobacteria	Bacteria	Human	575565	Yes	Host-associated	Human	Unclassified	Skin	Gram-	Aerobe	Nonmotile
Acinetobacter_sp_WC_141	Acinetobacter sp. WC-141	Acinetobacter sp. WC-141	Acinetobacter	Moraxellaceae	Moraxellales	Gammaproteobacteria	Proteobacteria	Bacteria	Human	903915	Yes	Host-associated	Human	Unclassified	Unclassified	Gram-	Aerobe	Nonmotile
Acinetobacter_sp_WC_323	Acinetobacter sp. WC-323	Acinetobacter sp. WC-323	Acinetobacter	Moraxellaceae	Moraxellales	Gammaproteobacteria	Proteobacteria	Bacteria	Human	903918	Yes	Engineered	Built environment	Unclassified	Unclassified	Gram-	Aerobe	Nonmotile
Actinobacillus_pleuropneumoniae_L20	Actinobacillus pleuropneumoniae serovar 5b str. L20	Actinobacillus pleuropneumoniae	Actinobacillus	Pasteurellaceae	Pasteurellales	Gammaproteobacteria	Proteobacteria	Bacteria	Human	416269	Yes					Gram-	Aerobe	Nonmotile
Actinobacillus_pleuropneumoniae_S8	Actinobacillus pleuropneumoniae S8	Actinobacillus pleuropneumoniae	Actinobacillus	Pasteurellaceae	Pasteurellales	Gammaproteobacteria	Proteobacteria	Bacteria	Human	1224142	Yes	Host-associated	Mammals	Lung	Respiratory system	Gram-	Aerobe	Nonmotile
Actinobacillus_pleuropneumoniae_serovar_1_str_4074	Actinobacillus pleuropneumoniae serovar 1 str. 4074	Actinobacillus pleuropneumoniae	Actinobacillus	Pasteurellaceae	Pasteurellales	Gammaproteobacteria	Proteobacteria	Bacteria	Human	228399	Yes	Host-associated	Mammals	Unclassified	Respiratory system	Gram-	Aerobe	Nonmotile
Actinobacillus_pleuropneumoniae_serovar_10_str_D13039	Actinobacillus pleuropneumoniae serovar 10 str. D13039	Actinobacillus pleuropneumoniae	Actinobacillus	Pasteurellaceae	Pasteurellales	Gammaproteobacteria	Proteobacteria	Bacteria	Human	754259	Yes	Host-associated	Mammals	Unclassified	Unclassified	Gram-	Aerobe	Nonmotile
Actinobacillus_pleuropneumoniae_serovar_11_str_56153	Actinobacillus pleuropneumoniae serovar 11 str. 56153	Actinobacillus pleuropneumoniae	Actinobacillus	Pasteurellaceae	Pasteurellales	Gammaproteobacteria	Proteobacteria	Bacteria	Human	754260	Yes	Host-associated	Mammals	Unclassified	Unclassified	Gram-	Aerobe	Nonmotile
Actinobacillus_pleuropneumoniae_serovar_12_str_1096	Actinobacillus pleuropneumoniae serovar 12 str. 1096	Actinobacillus pleuropneumoniae	Actinobacillus	Pasteurellaceae	Pasteurellales	Gammaproteobacteria	Proteobacteria	Bacteria	Human	754261	Yes	Host-associated	Mammals	Unclassified	Unclassified	Gram-	Aerobe	Nonmotile
Actinobacillus_pleuropneumoniae_serovar_13_str_N273	Actinobacillus pleuropneumoniae serovar 13 str. N273	Actinobacillus pleuropneumoniae	Actinobacillus	Pasteurellaceae	Pasteurellales	Gammaproteobacteria	Proteobacteria	Bacteria	Human	754262	Yes	Host-associated	Mammals	Unclassified	Unclassified	Gram-	Aerobe	Nonmotile
Actinobacillus_pleuropneumoniae_serovar_2_str_4226	Actinobacillus pleuropneumoniae serovar 2 str. 4226	Actinobacillus pleuropneumoniae	Actinobacillus	Pasteurellaceae	Pasteurellales	Gammaproteobacteria	Proteobacteria	Bacteria	Human	754254	Yes	Host-associated	Unclassified	Unclassified	Unclassified	Gram-	Aerobe	Nonmotile
Actinobacillus_pleuropneumoniae_serovar_2_str_S1536	Actinobacillus pleuropneumoniae serovar 2 str. S1536	Actinobacillus pleuropneumoniae	Actinobacillus	Pasteurellaceae	Pasteurellales	Gammaproteobacteria	Proteobacteria	Bacteria	Human	871925	Yes	Host-associated	Mammals	Unclassified	Unclassified	Gram-	Aerobe	Nonmotile
Actinobacillus_pleuropneumoniae_serovar_3_str_JL03	Actinobacillus pleuropneumoniae serovar 3 str. JL03	Actinobacillus pleuropneumoniae	Actinobacillus	Pasteurellaceae	Pasteurellales	Gammaproteobacteria	Proteobacteria	Bacteria	Human	434271	Yes	Host-associated	Mammals	Unclassified	Respiratory system	Gram-	Aerobe	Nonmotile
Actinobacillus_pleuropneumoniae_serovar_4_str_M62	Actinobacillus pleuropneumoniae serovar 4 str. M62	Actinobacillus pleuropneumoniae	Actinobacillus	Pasteurellaceae	Pasteurellales	Gammaproteobacteria	Proteobacteria	Bacteria	Human	754255	Yes	Host-associated	Mammals	Unclassified	Unclassified	Gram-	Aerobe	Nonmotile
Actinobacillus_pleuropneumoniae_serovar_6_str_Femo	Actinobacillus pleuropneumoniae serovar 6 str. Femo	Actinobacillus pleuropneumoniae	Actinobacillus	Pasteurellaceae	Pasteurellales	Gammaproteobacteria	Proteobacteria	Bacteria	Human	754256	Yes	Host-associated	Mammals	Unclassified	Unclassified	Gram-	Aerobe	Nonmotile
Actinobacillus_pleuropneumoniae_serovar_7_str_AP76	Actinobacillus pleuropneumoniae serovar 7 str. AP76	Actinobacillus pleuropneumoniae	Actinobacillus	Pasteurellaceae	Pasteurellales	Gammaproteobacteria	Proteobacteria	Bacteria	Human	537457	Yes	Host-associated	Mammals	Unclassified	Respiratory system	Gram-	Aerobe	Nonmotile
Actinobacillus_pleuropneumoniae_serovar_9_str_CVJ13261	Actinobacillus pleuropneumoniae serovar 9 str. CVJ13261	Actinobacillus pleuropneumoniae	Actinobacillus	Pasteurellaceae	Pasteurellales	Gammaproteobacteria	Proteobacteria	Bacteria	Human	754258	Yes	Host-associated	Mammals	Unclassified	Unclassified	Gram-	Aerobe	Nonmotile
Actinomyces_bowdenii_OH5050	Actinomyces bowdenii	Actinomyces bowdenii	Actinomyces	Actinomycetaceae	Actinomycetales	Actinomycetia	Actinobacteria	Bacteria	Mouse	131109						Gram+	Facultative anaerobe
Actinomyces_cardiffensis_F0333	Schaalia cardiffensis F0333	Schaalia cardiffensis	Schaalia	Actinomycetaceae	Actinomycetales	Actinomycetia	Actinobacteria	Bacteria	Human	888050	Yes	Host-associated	Human	Oral	Digestive system	Gram+	Aerobe	Nonmotile
Actinomyces_europaeus_ACS_120_V_Col10b	Gleimia europaea ACS-120-V-Col10b	Gleimia europaea	Gleimia	Actinomycetaceae	Actinomycetales	Actinomycetia	Actinobacteria	Bacteria	Human	883069	Yes	Host-associated	Human	Vagina	Reproductive system	Gram+	Facultative anaerobe	Nonmotile
Actinomyces_europaeus_UMB0652_ERR1203664_17957_1_76_1	Gleimia europaea	Gleimia europaea	Gleimia	Actinomycetaceae	Actinomycetales	Actinomycetia	Actinobacteria	Bacteria	Human	66228	Yes	Host-associated	Human	Unclassified	Excretory system	Gram+	Facultative anaerobe	Nonmotile
Actinomyces_georgiae_DSM_6843	Schaalia georgiae DSM 6843	Schaalia georgiae	Schaalia	Actinomycetaceae	Actinomycetales	Actinomycetia	Actinobacteria	Bacteria	Human	1120942	Yes	Host-associated	Human	Oral	Digestive system	Gram+	Aerobe	Nonmotile
Actinomyces_gerencseriae_DSM_6844	Actinomyces gerencseriae DSM 6844	Actinomyces gerencseriae	Actinomyces	Actinomycetaceae	Actinomycetales	Actinomycetia	Actinobacteria	Bacteria	Human	1120943	Yes	Host-associated	Human	Unclassified	Skin	Gram+	Facultative anaerobe	Nonmotile
Actinomyces_graevenitzii_C83	Actinomyces graevenitzii C83	Actinomyces graevenitzii	Actinomyces	Actinomycetaceae	Actinomycetales	Actinomycetia	Actinobacteria	Bacteria	Human	435830	Yes	Host-associated	Human	Unclassified	Respiratory system	Gram+	Facultative anaerobe	Nonmotile
Actinomyces_hongkongensis_HKU8	Pauljensenia hongkongensis	Actinomyces hongkongensis	Pauljensenia	Actinomycetaceae	Actinomycetales	Actinomycetia	Actinobacteria	Bacteria	Human	178339	Yes	Host-associated	Human	Unclassified	Unclassified	Gram+	Facultative anaerobe
Actinomyces_ihuae_DSM_100538	Actinomyces ihuae DSM 100538	Actinomyces ihuae	Actinomyces	Actinomycetaceae	Actinomycetales	Actinomycetia	Actinobacteria	Bacteria	Human	1673722						Gram+
Actinomyces_israelii_DSM_43320	Actinomyces israelii DSM 43320	Actinomyces israelii	Actinomyces	Actinomycetaceae	Actinomycetales	Actinomycetia	Actinobacteria	Bacteria	Human	1120944	Yes	Host-associated	Human	Unclassified	Skin	Gram+	Facultative anaerobe
Actinomyces_johnsonii_F0510	Actinomyces johnsonii F0510	Actinomyces johnsonii	Actinomyces	Actinomycetaceae	Actinomycetales	Actinomycetia	Actinobacteria	Bacteria	Human	1227262	Yes	Host-associated	Human	Oral	Digestive system	Gram+	Facultative anaerobe
Actinomyces_johnsonii_F0542	Actinomyces johnsonii F0542	Actinomyces johnsonii	Actinomyces	Actinomycetaceae	Actinomycetales	Actinomycetia	Actinobacteria	Bacteria	Human	1321818	Yes	Host-associated	Human	Oral	Digestive system	Gram+	Facultative anaerobe
Actinomyces_massiliensis_4401292	Actinomyces massiliensis 4401292	Actinomyces massiliensis	Actinomyces	Actinomycetaceae	Actinomycetales	Actinomycetia	Actinobacteria	Bacteria	Human	1167628	Yes	Host-associated	Human	Blood	Circulatory system	Gram+	Facultative anaerobe	Nonmotile
Actinomyces_massiliensis_F0489	Actinomyces massiliensis F0489	Actinomyces massiliensis	Actinomyces	Actinomycetaceae	Actinomycetales	Actinomycetia	Actinobacteria	Bacteria	Human	1125718	Yes	Host-associated	Human	Oral	Digestive system	Gram+	Facultative anaerobe	Nonmotile
Actinomyces_meyeri_DSM_20733	Schaalia meyeri	Schaalia meyeri	Schaalia	Actinomycetaceae	Actinomycetales	Actinomycetia	Actinobacteria	Bacteria	Human	52773	Yes	Host-associated	Human	Unclassified	Unclassified	Gram+	Aerobe
Actinomyces_naeslundii_ERR2221356	Actinomyces naeslundii	Actinomyces naeslundii	Actinomyces	Actinomycetaceae	Actinomycetales	Actinomycetia	Actinobacteria	Bacteria	Human	1655						Gram+	Facultative anaerobe
Actinomyces_naeslundii_str_Howell_279	Actinomyces naeslundii str. Howell 279	Actinomyces naeslundii	Actinomyces	Actinomycetaceae	Actinomycetales	Actinomycetia	Actinobacteria	Bacteria	Human	1115803	Yes	Host-associated	Human	Nasopharyngeal	Respiratory system	Gram+	Facultative anaerobe
Actinomyces_odontolyticus_ATCC_17982	Schaalia odontolytica ATCC 17982	Schaalia odontolytica	Schaalia	Actinomycetaceae	Actinomycetales	Actinomycetia	Actinobacteria	Bacteria	Human	411466	Yes	Host-associated	Human	Oral	Digestive system	Gram+	Aerobe	Nonmotile
Actinomyces_odontolyticus_F0309	Schaalia odontolytica F0309	Schaalia odontolytica	Schaalia	Actinomycetaceae	Actinomycetales	Actinomycetia	Actinobacteria	Bacteria	Human	649742	Yes	Host-associated	Human	Unclassified	Unclassified	Gram+	Aerobe	Nonmotile
Actinomyces_oris_K20	Actinomyces oris K20	Actinomyces oris	Actinomyces	Actinomycetaceae	Actinomycetales	Actinomycetia	Actinobacteria	Bacteria	Human	871541	Yes					Gram+	Facultative anaerobe
Actinomyces_oris_T14V	Actinomyces oris	Actinomyces oris	Actinomyces	Actinomycetaceae	Actinomycetales	Actinomycetia	Actinobacteria	Bacteria	Human	544580	Yes					Gram+	Facultative anaerobe
Actinomyces_polynesiensis_DSM_27066	Actinomyces polynesiensis DSM 27066	Actinomyces polynesiensis	Actinomyces	Actinomycetaceae	Actinomycetales	Actinomycetia	Actinobacteria	Bacteria	Human	1325934						Gram+
Actinomyces_sp_HPA0247	Actinomyces sp. HPA0247	Actinomyces sp. HPA0247	Actinomyces	Actinomycetaceae	Actinomycetales	Actinomycetia	Actinobacteria	Bacteria	Human	1203556	Yes	Host-associated	Human	Unclassified	Digestive system	Gram+	Facultative anaerobe
Actinomyces_sp_ICM39	Actinomyces sp. ICM39	Actinomyces sp. ICM39	Actinomyces	Actinomycetaceae	Actinomycetales	Actinomycetia	Actinobacteria	Bacteria	Human	1105029	Yes	Host-associated	Human	Unclassified	Unclassified	Gram+	Facultative anaerobe
Actinomyces_sp_ICM47	Actinomyces sp. ICM47	Actinomyces sp. ICM47	Actinomyces	Actinomycetaceae	Actinomycetales	Actinomycetia	Actinobacteria	Bacteria	Human	936548	Yes	Host-associated	Human	Unclassified	Unclassified	Gram+	Facultative anaerobe
Actinomyces_sp_ph3	Actinomyces sp. ph3	Actinomyces sp. ph3	Actinomyces	Actinomycetaceae	Actinomycetales	Actinomycetia	Actinobacteria	Bacteria	Human	1118058						Gram+
Actinomyces_timonensis_DSM_23838	Actinomyces timonensis DSM 23838	Actinomyces timonensis	Actinomyces	Actinomycetaceae	Actinomycetales	Actinomycetia	Actinobacteria	Bacteria	Human	521393	Yes	Host-associated	Unclassified	Unclassified	Unclassified	Gram+	Facultative anaerobe
Actinomyces_turicensis_ACS_279_V_Col4	Schaalia turicensis ACS-279-V-Col4	Schaalia turicensis	Schaalia	Actinomycetaceae	Actinomycetales	Actinomycetia	Actinobacteria	Bacteria	Human	883077	Yes	Host-associated	Human	Vagina	Reproductive system	Gram+	Aerobe	Nonmotile
Actinomyces_urogenitalis_DSM_15434	Actinomyces urogenitalis DSM 15434	Actinomyces urogenitalis	Actinomyces	Actinomycetaceae	Actinomycetales	Actinomycetia	Actinobacteria	Bacteria	Human	525246	Yes	Host-associated	Human	Vagina	Reproductive system	Gram+	Facultative anaerobe	Nonmotile
Actinomyces_urogenitalis_S6_C4	Actinomyces urogenitalis S6-C4	Actinomyces urogenitalis	Actinomyces	Actinomycetaceae	Actinomycetales	Actinomycetia	Actinobacteria	Bacteria	Human	1284679	Yes	Host-associated	Animal	Unclassified	Reproductive system	Gram+	Facultative anaerobe
Actinomyces_viscosus_C505	Actinomyces viscosus C505	Actinomyces viscosus	Actinomyces	Actinomycetaceae	Actinomycetales	Actinomycetia	Actinobacteria	Bacteria	Human	562973	Yes	Host-associated	Human	Unclassified	Unclassified	Gram+	Facultative anaerobe	Nonmotile
Acutalibacter_muris_KB18	Acutalibacter muris	Acutalibacter muris	Acutalibacter	Oscillospiraceae	Eubacteriales	Clostridia	Firmicutes	Bacteria	Mouse	1796620	Yes	Host-associated	Mammals	Unclassified	Unclassified	Gram+	Anaerobe
Adlercreutzia_equolifaciens_DSM_19450	Adlercreutzia equolifaciens DSM 19450	Adlercreutzia equolifaciens	Adlercreutzia	Eggerthellaceae	Eggerthellales	Coriobacteriia	Actinobacteria	Bacteria	Human	1384484	Yes	Host-associated	Human	Large intestine	Digestive system	Gram+
Adlercreutzia_equolifaciens_ERR2221192	Adlercreutzia equolifaciens	Adlercreutzia equolifaciens	Adlercreutzia	Eggerthellaceae	Eggerthellales	Coriobacteriia	Actinobacteria	Bacteria	Human	446660						Gram+
Adlercreutzia_muris_DSM_29508	Adlercreutzia muris	Adlercreutiza muris	Adlercreutzia	Eggerthellaceae	Eggerthellales	Coriobacteriia	Actinobacteria	Bacteria	Mouse	1796610						Gram+
Advenella_mimigardefordensis_DPN7	Advenella mimigardefordensis DPN7	Advenella mimigardefordensis	Advenella	Alcaligenaceae	Burkholderiales	Betaproteobacteria	Proteobacteria	Bacteria	Human	1247726	Yes	Engineered	Solid waste	Composting	Unknown material	Gram-	Obligate aerobe	Motile
Aerococcus_christensenii_CCUG28831	Aerococcus christensenii DSM 15819 = CCUG 28831	Aerococcus christensenii	Aerococcus	Aerococcaceae	Lactobacillales	Bacilli	Firmicutes	Bacteria	Human	525247	Yes					Gram+	Microaerophile
Aerococcus_viridans_ATCC_11563	Aerococcus viridans ATCC 11563 = CCUG 4311	Aerococcus viridans	Aerococcus	Aerococcaceae	Lactobacillales	Bacilli	Firmicutes	Bacteria	Human	655812	Yes	Environmental	Air	Unclassified	Unclassified	Gram+	Microaerophile	Nonmotile
Aerococcus_viridans_LL1	Aerococcus viridans LL1	Aerococcus viridans	Aerococcus	Aerococcaceae	Lactobacillales	Bacilli	Firmicutes	Bacteria	Human	1175629	Yes	Host-associated	Human	Unclassified	Unclassified	Gram+	Microaerophile
Aeromicrobium_massiliense_JC14	Aeromicrobium massiliense JC14	Aeromicrobium massiliense	Aeromicrobium	Nocardioidaceae	Propionibacteriales	Actinomycetia	Actinobacteria	Bacteria	Human	1033730	Yes	Host-associated	Human	Large intestine	Digestive system	Gram+	Aerobe	Motile
Aeromonas_caviae_Ae398	Aeromonas caviae Ae398	Aeromonas caviae	Aeromonas	Aeromonadaceae	Aeromonadales	Gammaproteobacteria	Proteobacteria	Bacteria	Human	878320	Yes	Host-associated	Human	Unclassified	Unclassified	Gram-	Facultative anaerobe	Motile
Aeromonas_caviae_FDAARGOS_72	Aeromonas caviae	Aeromonas caviae	Aeromonas	Aeromonadaceae	Aeromonadales	Gammaproteobacteria	Proteobacteria	Bacteria	Human	648						Gram-	Facultative anaerobe
Aeromonas_caviae_FDAARGOS_75	Aeromonas caviae	Aeromonas caviae	Aeromonas	Aeromonadaceae	Aeromonadales	Gammaproteobacteria	Proteobacteria	Bacteria	Human	648						Gram-	Facultative anaerobe
Aeromonas_dhakensis_173	Aeromonas hydrophila 173	Aeromonas hydrophila	Aeromonas	Aeromonadaceae	Aeromonadales	Gammaproteobacteria	Proteobacteria	Bacteria	Human	1268076	Yes	Host-associated	Animal	Unclassified	Unclassified	Gram-	Facultative anaerobe
Aeromonas_dhakensis_277	Aeromonas hydrophila 277	Aeromonas hydrophila	Aeromonas	Aeromonadaceae	Aeromonadales	Gammaproteobacteria	Proteobacteria	Bacteria	Human	1268080	Yes	Host-associated	Animal	Unclassified	Unclassified	Gram-	Facultative anaerobe
Aeromonas_dhakensis_SSU	Aeromonas hydrophila SSU	Aeromonas hydrophila	Aeromonas	Aeromonadaceae	Aeromonadales	Gammaproteobacteria	Proteobacteria	Bacteria	Human	1073377	Yes	Host-associated	Human	Large intestine	Digestive system	Gram-	Facultative anaerobe
Aeromonas_hydrophila_116	Aeromonas hydrophila 116	Aeromonas hydrophila	Aeromonas	Aeromonadaceae	Aeromonadales	Gammaproteobacteria	Proteobacteria	Bacteria	Human	1268075	Yes	Host-associated	Animal	Unclassified	Digestive system	Gram-	Facultative anaerobe
Aeromonas_hydrophila_14	Aeromonas hydrophila 14	Aeromonas hydrophila	Aeromonas	Aeromonadaceae	Aeromonadales	Gammaproteobacteria	Proteobacteria	Bacteria	Human	1268074	Yes	Host-associated	Animal	Unclassified	Unclassified	Gram-	Facultative anaerobe
Aeromonas_hydrophila_187	Aeromonas hydrophila 187	Aeromonas hydrophila	Aeromonas	Aeromonadaceae	Aeromonadales	Gammaproteobacteria	Proteobacteria	Bacteria	Human	1268077	Yes	Host-associated	Animal	Unclassified	Unclassified	Gram-	Facultative anaerobe
Aeromonas_hydrophila_259	Aeromonas hydrophila 259	Aeromonas hydrophila	Aeromonas	Aeromonadaceae	Aeromonadales	Gammaproteobacteria	Proteobacteria	Bacteria	Human	1268079	Yes	Host-associated	Animal	Unclassified	Circulatory system	Gram-	Facultative anaerobe
Aeromonas_hydrophila_AH10	Aeromonas hydrophila	Aeromonas hydrophila	Aeromonas	Aeromonadaceae	Aeromonadales	Gammaproteobacteria	Proteobacteria	Bacteria	Human	644	Yes					Gram-	Facultative anaerobe
Aeromonas_hydrophila_ML09_119	Aeromonas hydrophila ML09-119	Aeromonas hydrophila	Aeromonas	Aeromonadaceae	Aeromonadales	Gammaproteobacteria	Proteobacteria	Bacteria	Human	1288394	Yes	Host-associated	Fish	Intestine	Digestive system	Gram-	Facultative anaerobe
Aeromonas_hydrophila_RB_AH	Aeromonas hydrophila	Aeromonas hydrophila	Aeromonas	Aeromonadaceae	Aeromonadales	Gammaproteobacteria	Proteobacteria	Bacteria	Human	644	Yes					Gram-	Facultative anaerobe
Aeromonas_hydrophila_SNUFPC_A8	Aeromonas hydrophila SNUFPC-A8	Aeromonas hydrophila	Aeromonas	Aeromonadaceae	Aeromonadales	Gammaproteobacteria	Proteobacteria	Bacteria	Human	1232673	Yes	Host-associated	Fish	Unclassified	Unclassified	Gram-	Facultative anaerobe
Aeromonas_hydrophila_subsp_hydrophila_ATCC_7966	Aeromonas hydrophila subsp. hydrophila ATCC 7966	Aeromonas hydrophila	Aeromonas	Aeromonadaceae	Aeromonadales	Gammaproteobacteria	Proteobacteria	Bacteria	Human	380703	Yes	Engineered	Food production	Unclassified	Dairy products	Gram-	Facultative anaerobe	Motile
Aeromonas_jandaei_Riv2	Aeromonas jandaei Riv2	Aeromonas jandaei	Aeromonas	Aeromonadaceae	Aeromonadales	Gammaproteobacteria	Proteobacteria	Bacteria	Human	1458276	Yes					Gram-	Facultative anaerobe
Aeromonas_media_ARB13	Aeromonas media	Aeromonas media	Aeromonas	Aeromonadaceae	Aeromonadales	Gammaproteobacteria	Proteobacteria	Bacteria	Human	651	Yes					Gram-	Facultative anaerobe
Aeromonas_media_WS	Aeromonas media WS	Aeromonas media	Aeromonas	Aeromonadaceae	Aeromonadales	Gammaproteobacteria	Proteobacteria	Bacteria	Human	1208104	Yes	Environmental	Aquatic	Unclassified	Unclassified	Gram-	Facultative anaerobe
Aeromonas_veronii_AER39	Aeromonas veronii AER39	Aeromonas veronii	Aeromonas	Aeromonadaceae	Aeromonadales	Gammaproteobacteria	Proteobacteria	Bacteria	Human	1073382	Yes	Host-associated	Human	Blood	Circulatory system	Gram-	Facultative anaerobe
Aeromonas_veronii_AER397	Aeromonas veronii AER397	Aeromonas veronii	Aeromonas	Aeromonadaceae	Aeromonadales	Gammaproteobacteria	Proteobacteria	Bacteria	Human	1073384	Yes	Host-associated	Human	Blood	Circulatory system	Gram-	Facultative anaerobe
Aeromonas_veronii_AMC34	Aeromonas veronii AMC34	Aeromonas veronii	Aeromonas	Aeromonadaceae	Aeromonadales	Gammaproteobacteria	Proteobacteria	Bacteria	Human	1073383	Yes	Host-associated	Human	Large intestine	Digestive system	Gram-	Facultative anaerobe
Aeromonas_veronii_AMC35	Aeromonas veronii AMC35	Aeromonas veronii	Aeromonas	Aeromonadaceae	Aeromonadales	Gammaproteobacteria	Proteobacteria	Bacteria	Human	1073385	Yes	Host-associated	Human	Unclassified	Unclassified	Gram-	Facultative anaerobe
Aeromonas_veronii_AVNIH1	Aeromonas veronii	Aeromonas veronii	Aeromonas	Aeromonadaceae	Aeromonadales	Gammaproteobacteria	Proteobacteria	Bacteria	Human	654	Yes					Gram-	Facultative anaerobe
Aeromonas_veronii_B565	Aeromonas veronii B565	Aeromonas veronii	Aeromonas	Aeromonadaceae	Aeromonadales	Gammaproteobacteria	Proteobacteria	Bacteria	Human	998088	Yes	Environmental	Aquatic	Unclassified	Aquaculture	Gram-	Facultative anaerobe	Motile
Aeromonas_veronii_TH0426	Aeromonas veronii	Aeromonas veronii	Aeromonas	Aeromonadaceae	Aeromonadales	Gammaproteobacteria	Proteobacteria	Bacteria	Human	654	Yes					Gram-	Facultative anaerobe
Afipia_birgiae_34632	Afipia birgiae 34632	Afipia birgiae	Afipia	Bradyrhizobiaceae	Hyphomicrobiales	Alphaproteobacteria	Proteobacteria	Bacteria	Human	1197906	Yes	Environmental	Aquatic	Drinking water	Freshwater	Gram-
Aggregatibacter_aphrophilus_ATCC_33389	Aggregatibacter aphrophilus ATCC 33389	Aggregatibacter aphrophilus	Aggregatibacter	Pasteurellaceae	Pasteurellales	Gammaproteobacteria	Proteobacteria	Bacteria	Human	985008	Yes	Host-associated	Human	Blood	Circulatory system	Gram-	Facultative anaerobic	Nonmotile
Aggregatibacter_aphrophilus_F0387	Aggregatibacter aphrophilus F0387	Aggregatibacter aphrophilus	Aggregatibacter	Pasteurellaceae	Pasteurellales	Gammaproteobacteria	Proteobacteria	Bacteria	Human	679198	Yes	Host-associated	Human	Oral	Digestive system	Gram-	Facultative anaerobic	Nonmotile
Aggregatibacter_aphrophilus_NJ8700	Aggregatibacter aphrophilus NJ8700	Aggregatibacter aphrophilus	Aggregatibacter	Pasteurellaceae	Pasteurellales	Gammaproteobacteria	Proteobacteria	Bacteria	Human	634176	Yes	Host-associated	Human	Oral	Digestive system	Gram-	Facultative anaerobic	Nonmotile
Aggregatibacter_aphrophilus_W10433	Aggregatibacter aphrophilus	Aggregatibacter aphrophilus	Aggregatibacter	Pasteurellaceae	Pasteurellales	Gammaproteobacteria	Proteobacteria	Bacteria	Human	732	Yes					Gram-	Facultative anaerobic
Aggregatibacter_segnis_933_AAPH_107_59761_2565235	Aggregatibacter segnis	Aggregatibacter segnis	Aggregatibacter	Pasteurellaceae	Pasteurellales	Gammaproteobacteria	Proteobacteria	Bacteria	Human	739	Yes	Host-associated	Human	Unclassified	Unclassified	Gram-	Facultative anaerobic
Aggregatibacter_segnis_ATCC_33393	Aggregatibacter segnis ATCC 33393	Aggregatibacter segnis	Aggregatibacter	Pasteurellaceae	Pasteurellales	Gammaproteobacteria	Proteobacteria	Bacteria	Human	888057	Yes	Host-associated	Animal	Unclassified	Digestive system	Gram-	Facultative anaerobic	Nonmotile
Agrobacterium_fabrum_str_C58	Agrobacterium fabrum str. C58	Agrobacterium fabrum	Agrobacterium	Rhizobiaceae	Hyphomicrobiales	Alphaproteobacteria	Proteobacteria	Bacteria	Human	176299	Yes	Host-associated	Plants	Unclassified	Unclassified	Gram-	Aerobe	Motile
Agrobacterium_tumefaciens_CCNWGS0286	Agrobacterium tumefaciens CCNWGS0286	Agrobacterium tumefaciens	Agrobacterium	Rhizobiaceae	Hyphomicrobiales	Alphaproteobacteria	Proteobacteria	Bacteria	Human	1082932	Yes	Environmental	Terrestrial	Mine	Geologic	Gram-		Motile
Agrobacterium_tumefaciens_F2	Agrobacterium tumefaciens F2	Agrobacterium tumefaciens	Agrobacterium	Rhizobiaceae	Hyphomicrobiales	Alphaproteobacteria	Proteobacteria	Bacteria	Human	1050720	Yes	Environmental	Terrestrial	Unclassified	Soil	Gram-
Agrobacterium_tumefaciens_str_Cherry_2E_2_2	Agrobacterium tumefaciens str. Cherry 2E-2-2	Agrobacterium tumefaciens	Agrobacterium	Rhizobiaceae	Hyphomicrobiales	Alphaproteobacteria	Proteobacteria	Bacteria	Human	1281779	Yes	Host-associated	Plants	Unclassified	Rhizoplane	Gram-
Akkermansia_muciniphila_ATCC_BAA_835	Akkermansia muciniphila ATCC BAA-835	Akkermansia muciniphila	Akkermansia	Akkermansiaceae	Verrucomicrobiales	Verrucomicrobiae	Verrucomicrobia	Bacteria	Human	349741	Yes	Host-associated	Human	Large intestine	Digestive system	Gram-	Obligate anaerobe	Nonmotile
Akkermansia_muciniphila_YL44	Akkermansia muciniphila	Akkermansia muciniphila	Akkermansia	Akkermansiaceae	Verrucomicrobiales	Verrucomicrobiae	Verrucomicrobia	Bacteria	Human	239935	Yes	Host-associated	Mammals	Unclassified	Unclassified	Gram-	Obligate anaerobe
Akkermansia_sp_KLE1797	Akkermansia sp. KLE1797	Akkermansia sp. KLE1797	Akkermansia	Akkermansiaceae	Verrucomicrobiales	Verrucomicrobiae	Verrucomicrobia	Bacteria	Human	1574264	Yes					Gram-
Akkermansia_sp_KLE1798	Akkermansia sp. KLE1798	Akkermansia sp. KLE1798	Akkermansia	Akkermansiaceae	Verrucomicrobiales	Verrucomicrobiae	Verrucomicrobia	Bacteria	Human	1574265	Yes					Gram-
Alcaligenes_faecalis_NBIB_017	Alcaligenes faecalis	Alcaligenes faecalis	Alcaligenes	Alcaligenaceae	Burkholderiales	Betaproteobacteria	Proteobacteria	Bacteria	Human	511	Yes					Gram-	Aerobe
Alcaligenes_faecalis_subsp_faecalis_NBRC_13111	Alcaligenes faecalis subsp. faecalis NBRC 13111	Alcaligenes faecalis	Alcaligenes	Alcaligenaceae	Burkholderiales	Betaproteobacteria	Proteobacteria	Bacteria	Human	1218102	Yes					Gram-	Aerobe
Alcaligenes_faecalis_subsp_faecalis_NCIB_8687	Alcaligenes faecalis subsp. faecalis NCIB 8687	Alcaligenes faecalis	Alcaligenes	Alcaligenaceae	Burkholderiales	Betaproteobacteria	Proteobacteria	Bacteria	Human	1156918	Yes	Engineered	Industrial production	Unclassified	Engineered product	Gram-	Aerobe	Nonmotile
Alcaligenes_faecalis_ZD02	Alcaligenes faecalis	Alcaligenes faecalis	Alcaligenes	Alcaligenaceae	Burkholderiales	Betaproteobacteria	Proteobacteria	Bacteria	Human	511	Yes	Host-associated	Invertebrates	Unclassified	Unclassified	Gram-	Aerobe
Aliivibrio_fischeri_ES114	Aliivibrio fischeri ES114	Aliivibrio fischeri	Aliivibrio	Vibrionaceae	Vibrionales	Gammaproteobacteria	Proteobacteria	Bacteria	Human	312309	Yes	Host-associated	Mollusca	Unclassified	Unclassified	Gram-	Facultative	Motile
Aliivibrio_fischeri_MJ11	Aliivibrio fischeri MJ11	Aliivibrio fischeri	Aliivibrio	Vibrionaceae	Vibrionales	Gammaproteobacteria	Proteobacteria	Bacteria	Human	388396	Yes	Host-associated	Mollusca	Unclassified	Unclassified	Gram-	Facultative	Motile
Aliivibrio_salmonicida_LFI1238	Aliivibrio salmonicida LFI1238	Aliivibrio salmonicida	Aliivibrio	Vibrionaceae	Vibrionales	Gammaproteobacteria	Proteobacteria	Bacteria	Human	316275	Yes	Host-associated	Fish	Unclassified	Unclassified	Gram-	Facultative	Motile
Alistipes_finegoldii_DSM_17242	Alistipes finegoldii DSM 17242	Alistipes finegoldii	Alistipes	Rikenellaceae	Bacteroidales	Bacteroidia	Bacteroidetes	Bacteria	Human	679935	Yes	Host-associated	Human	Unclassified	Digestive system	Gram-	Obligate anaerobe	Nonmotile
Alistipes_ihumii_AP11	Alistipes ihumii AP11	Alistipes ihumii	Alistipes	Rikenellaceae	Bacteroidales	Bacteroidia	Bacteroidetes	Bacteria	Human	1211813	Yes	Host-associated	Human	Unclassified	Unclassified	Gram-	Obligate anaerobe	Nonmotile
Alistipes_indistinctus_ERR2221377	Alistipes indistinctus	Alistipes indistinctus	Alistipes	Rikenellaceae	Bacteroidales	Bacteroidia	Bacteroidetes	Bacteria	Human	626932						Gram-	Obligate anaerobe
Alistipes_indistinctus_YIT_12060	Alistipes indistinctus YIT 12060	Alistipes indistinctus	Alistipes	Rikenellaceae	Bacteroidales	Bacteroidia	Bacteroidetes	Bacteria	Human	742725	Yes	Host-associated	Human	Large intestine	Digestive system	Gram-	Obligate anaerobe	Nonmotile
Alistipes_nov_ERR2221210	Alistipes	Alistipes nov. ERR2221210	Alistipes	Rikenellaceae	Bacteroidales	Bacteroidia	Bacteroidetes	Bacteria	Human	239759						Gram-	Obligate anaerobe
Alistipes_nov_ERR2221392	Alistipes	Alistipes nov. ERR2221392	Alistipes	Rikenellaceae	Bacteroidales	Bacteroidia	Bacteroidetes	Bacteria	Human	239759						Gram-	Obligate anaerobe
Alistipes_obesi_isolate_ph8	Alistipes communis	Alistipes communis	Alistipes	Rikenellaceae	Bacteroidales	Bacteroidia	Bacteroidetes	Bacteria	Human	1118061	Yes	Host-associated	Human	Large intestine	Digestive system	Gram-	Obligate anaerobe	Motile
Alistipes_onderdonkii_DSM_19147	Alistipes onderdonkii WAL 8169 = DSM 19147	Alistipes onderdonkii	Alistipes	Rikenellaceae	Bacteroidales	Bacteroidia	Bacteroidetes	Bacteria	Human	1203611	Yes	Host-associated	Human	Unclassified	Skin	Gram-	Obligate anaerobe	Nonmotile
Alistipes_onderdonkii_ERR1022348	Alistipes onderdonkii	Alistipes onderdonkii	Alistipes	Rikenellaceae	Bacteroidales	Bacteroidia	Bacteroidetes	Bacteria	Human	328813						Gram-	Obligate anaerobe
Alistipes_onderdonkii_ERR1022461	Alistipes onderdonkii	Alistipes onderdonkii	Alistipes	Rikenellaceae	Bacteroidales	Bacteroidia	Bacteroidetes	Bacteria	Human	328813						Gram-	Obligate anaerobe
Alistipes_onderdonkii_ERR1203947	Alistipes onderdonkii	Alistipes onderdonkii	Alistipes	Rikenellaceae	Bacteroidales	Bacteroidia	Bacteroidetes	Bacteria	Human	328813						Gram-	Obligate anaerobe
Alistipes_onderdonkii_ERR1204041	Alistipes onderdonkii	Alistipes onderdonkii	Alistipes	Rikenellaceae	Bacteroidales	Bacteroidia	Bacteroidetes	Bacteria	Human	328813						Gram-	Obligate anaerobe
Alistipes_onderdonkii_ERR2221102	Alistipes onderdonkii	Alistipes onderdonkii	Alistipes	Rikenellaceae	Bacteroidales	Bacteroidia	Bacteroidetes	Bacteria	Human	328813						Gram-	Obligate anaerobe
Alistipes_onderdonkii_ERR2230089	Alistipes onderdonkii	Alistipes onderdonkii	Alistipes	Rikenellaceae	Bacteroidales	Bacteroidia	Bacteroidetes	Bacteria	Human	328813						Gram-	Obligate anaerobe
Alistipes_onderdonkii_ERR2230093	Alistipes onderdonkii	Alistipes onderdonkii	Alistipes	Rikenellaceae	Bacteroidales	Bacteroidia	Bacteroidetes	Bacteria	Human	328813						Gram-	Obligate anaerobe
Alistipes_provencensis_DSM_102308	Alistipes provencensis DSM 102308	Alistipes provencensis	Alistipes	Rikenellaceae	Bacteroidales	Bacteroidia	Bacteroidetes	Bacteria	Human	1816676						Gram-
Alistipes_putredinis_DSM_17216	Alistipes putredinis DSM 17216	Alistipes putredinis	Alistipes	Rikenellaceae	Bacteroidales	Bacteroidia	Bacteroidetes	Bacteria	Human	445970	Yes	Host-associated	Human	Large intestine	Digestive system	Gram-	Obligate anaerobe	Nonmotile
Alistipes_senegalensis_JC50	Alistipes senegalensis JC50	Alistipes senegalensis	Alistipes	Rikenellaceae	Bacteroidales	Bacteroidia	Bacteroidetes	Bacteria	Mouse	1033732	Yes	Host-associated	Human	Large intestine	Digestive system	Gram-	Obligate anaerobe	Nonmotile
Alistipes_shahii_ERR2221103	Alistipes shahii	Alistipes shahii	Alistipes	Rikenellaceae	Bacteroidales	Bacteroidia	Bacteroidetes	Bacteria	Human	328814						Gram-	Obligate anaerobe
Alistipes_shahii_ERR2221307	Alistipes shahii	Alistipes shahii	Alistipes	Rikenellaceae	Bacteroidales	Bacteroidia	Bacteroidetes	Bacteria	Human	328814						Gram-	Obligate anaerobe
Alistipes_shahii_ERR2221376	Alistipes shahii	Alistipes shahii	Alistipes	Rikenellaceae	Bacteroidales	Bacteroidia	Bacteroidetes	Bacteria	Human	328814						Gram-	Obligate anaerobe
Alistipes_shahii_WAL_8301	Alistipes shahii WAL 8301	Alistipes shahii	Alistipes	Rikenellaceae	Bacteroidales	Bacteroidia	Bacteroidetes	Bacteria	Human	717959	Yes	Host-associated	Human	Unclassified	Digestive system	Gram-	Obligate anaerobe	Nonmotile
Alistipes_sp_AL_1	Alistipes sp. AL-1	Alistipes sp. AL-1	Alistipes	Rikenellaceae	Bacteroidales	Bacteroidia	Bacteroidetes	Bacteria	Human	1499682	Yes					Gram-	Obligate anaerobe
Alistipes_sp_cv1_ERR1022444	Alistipes	Alistipes sp. cv1 ERR1022444	Alistipes	Rikenellaceae	Bacteroidales	Bacteroidia	Bacteroidetes	Bacteria	Human	239759						Gram-	Obligate anaerobe
Alistipes_sp_HGB5	Alistipes sp. HGB5	Alistipes sp. HGB5	Alistipes	Rikenellaceae	Bacteroidales	Bacteroidia	Bacteroidetes	Bacteria	Human	908612	Yes	Host-associated	Human	Unclassified	Unclassified	Gram-	Obligate anaerobe	Nonmotile
Alistipes_timonensis_ERR2221390	Alistipes timonensis	Alistipes timonensis	Alistipes	Rikenellaceae	Bacteroidales	Bacteroidia	Bacteroidetes	Bacteria	Human	1465754						Gram-	Obligate anaerobe
Alistipes_timonensis_JC136	Alistipes timonensis JC136	Alistipes timonensis	Alistipes	Rikenellaceae	Bacteroidales	Bacteroidia	Bacteroidetes	Bacteria	Human	1033731	Yes	Host-associated	Human	Large intestine	Digestive system	Gram-	Obligate anaerobe	Nonmotile
Alkalibaculum_bacchi_DSM_22112_Ga0244545_101	Alkalibaculum bacchi	Alkalibaculum bacchi	Alkalibaculum	Eubacteriaceae	Eubacteriales	Clostridia	Firmicutes	Bacteria	Human	645887	Yes	Environmental	Terrestrial	Unclassified	Soil	Gram+	Anaerobe
Alkaliphilus_transvaalensis_ATCC_700919	Alkaliphilus transvaalensis ATCC 700919	Alkaliphilus transvaalensis	Alkaliphilus	Clostridiaceae	Eubacteriales	Clostridia	Firmicutes	Bacteria	Mouse	1408422	Yes	Engineered	Wastewater	Mine water	Industrial wastewater	Gram+
Allobaculum_stercoricanis_DSM_13633	Allobaculum stercoricanis DSM 13633	Allobaculum stercoricanis	Allobaculum	Erysipelotrichaceae	Erysipelotrichales	Erysipelotrichia	Firmicutes	Bacteria	Mouse	1050201	Yes	Host-associated	Mammals	Large intestine	Digestive system	Gram+	Anaerobe
Alloiococcus_otitis_ATCC_51267	Alloiococcus otitis ATCC 51267	Alloiococcus otitis	Alloiococcus	Carnobacteriaceae	Lactobacillales	Bacilli	Firmicutes	Bacteria	Human	883081	Yes	Host-associated	Human	Unclassified	Skin	Gram+
Alloprevotella_rava_F0323	Alloprevotella rava F0323	Alloprevotella rava	Alloprevotella	Prevotellaceae	Bacteroidales	Bacteroidia	Bacteroidetes	Bacteria	Human	679199	Yes	Host-associated	Human	Oral	Digestive system	Gram-	Anaerobe	Nonmotile
Alloprevotella_tannerae_ATCC_51259	Alloprevotella tannerae ATCC 51259	Alloprevotella tannerae	Alloprevotella	Prevotellaceae	Bacteroidales	Bacteroidia	Bacteroidetes	Bacteria	Human	626522	Yes	Host-associated	Animal	Unclassified	Digestive system	Gram-	Anaerobe	Nonmotile
Alloscardovia_omnicolens_1036_GVAG_103_587_17548_30_31	Alloscardovia omnicolens	Alloscardovia omnicolens	Alloscardovia	Bifidobacteriaceae	Bifidobacteriales	Actinomycetia	Actinobacteria	Bacteria	Human	419015	Yes	Host-associated	Human	Unclassified	Respiratory system	Gram+	Anaerobe	Nonmotile
Alloscardovia_omnicolens_DSM_21503	Alloscardovia omnicolens DSM 21503	Alloscardovia omnicolens	Alloscardovia	Bifidobacteriaceae	Bifidobacteriales	Actinomycetia	Actinobacteria	Bacteria	Human	1120979	Yes	Host-associated	Human	Oral	Digestive system	Gram+	Anaerobe	Nonmotile
Alloscardovia_omnicolens_F0580	Alloscardovia omnicolens F0580	Alloscardovia omnicolens	Alloscardovia	Bifidobacteriaceae	Bifidobacteriales	Actinomycetia	Actinobacteria	Bacteria	Human	1321816	Yes	Host-associated	Human	Oral	Digestive system	Gram+	Anaerobe	Nonmotile
Amazonia_massiliensis_MS4	bacterium MS4	bacterium MS4	unclassified Bacteria	unclassified Bacteria	unclassified Bacteria	unclassified Bacteria	unclassified Bacteria	Bacteria	Human	1120746
Aminivibrio_pyruvatiphilus_DSM_25964	Aminivibrio pyruvatiphilus	Aminivibrio pyruvatiphilus	Aminivibrio	Synergistaceae	Synergistales	Synergistia	Synergistetes	Bacteria	Human	1005740	Yes	Environmental	Terrestrial	Unclassified	Soil	Gram-	Anaerobe
Anaerobacillus_macyae_DSM_16346	Alkalihalobacillus macyae	Anaerobacillus macyae	Alkalihalobacillus	Bacillaceae	Bacillales	Bacilli	Firmicutes	Bacteria	Human	157733	Yes					Gram+	Obligate anaerobe
Anaerobaculum_hydrogeniformans_OS1_ATCC_BAA_1850	Acetomicrobium hydrogeniformans	Anaerobaculum hydrogeniformans	Acetomicrobium	Synergistaceae	Synergistales	Synergistia	Synergistetes	Bacteria	Human	649746						Gram-	Anaerobe
Anaerobiospirillum_succiniciproducens_DSM_640001	Anaerobiospirillum succiniciproducens DSM 6400	Anaerobiospirillum succiniciproducens	Anaerobiospirillum	Succinivibrionaceae	Aeromonadales	Gammaproteobacteria	Proteobacteria	Bacteria	Human	1120988	Yes	Host-associated	Animal	Unclassified	Respiratory system	Gram-	Anaerobe	Motile
Anaerococcus_hydrogenalis_ACS_025_V_Sch4	Anaerococcus hydrogenalis ACS-025-V-Sch4	Anaerococcus hydrogenalis	Anaerococcus	Peptoniphilaceae	Tissierellales	Tissierellia	Firmicutes	Bacteria	Human	879306	Yes	Host-associated	Human	Vagina	Reproductive system	Gram+	Anaerobe	Nonmotile
Anaerococcus_hydrogenalis_DSM_7454	Anaerococcus hydrogenalis DSM 7454	Anaerococcus hydrogenalis	Anaerococcus	Peptoniphilaceae	Tissierellales	Tissierellia	Firmicutes	Bacteria	Human	561177	Yes	Host-associated	Human	Large intestine	Digestive system	Gram+	Anaerobe	Nonmotile
Anaerococcus_jeddahensis_DSM_100537	Anaerococcus jeddahensis DSM 100537	Anaerococcus jeddahensis	Anaerococcus	Peptoniphilaceae	Tissierellales	Tissierellia	Firmicutes	Bacteria	Human	1673719						Gram+
Anaerococcus_lactolyticus_ATCC_51172	Anaerococcus lactolyticus ATCC 51172	Anaerococcus lactolyticus	Anaerococcus	Peptoniphilaceae	Tissierellales	Tissierellia	Firmicutes	Bacteria	Human	525254	Yes	Host-associated	Human	Vagina	Reproductive system	Gram+	Anaerobe	Nonmotile
Anaerococcus_lactolyticus_S7_1_13	Anaerococcus lactolyticus S7-1-13	Anaerococcus lactolyticus	Anaerococcus	Peptoniphilaceae	Tissierellales	Tissierellia	Firmicutes	Bacteria	Human	1284686	Yes	Host-associated	Animal	Unclassified	Reproductive system	Gram+	Anaerobe
Anaerococcus_obesiensis_ph10	Anaerococcus obesiensis ph10	Anaerococcus obesiensis	Anaerococcus	Peptoniphilaceae	Tissierellales	Tissierellia	Firmicutes	Bacteria	Human	1118056	Yes	Host-associated	Human	Large intestine	Digestive system	Gram+
Anaerococcus_prevotii_ACS_065_V_Col13	Anaerococcus prevotii ACS-065-V-Col13	Anaerococcus prevotii	Anaerococcus	Peptoniphilaceae	Tissierellales	Tissierellia	Firmicutes	Bacteria	Human	879305	Yes	Host-associated	Human	Vagina	Reproductive system	Gram+	Anaerobe	Nonmotile
Anaerococcus_prevotii_DSM_20548	Anaerococcus prevotii DSM 20548	Anaerococcus prevotii	Anaerococcus	Peptoniphilaceae	Tissierellales	Tissierellia	Firmicutes	Bacteria	Human	525919	Yes	Host-associated	Human	Unclassified	Unclassified	Gram+	Anaerobe	Nonmotile
Anaerococcus_rubeinfantis_DSM_101186	Anaerococcus rubeinfantis DSM 101186	Anaerococcus rubeinfantis	Anaerococcus	Peptoniphilaceae	Tissierellales	Tissierellia	Firmicutes	Bacteria	Human	1720199						Gram+
Anaerococcus_senegalensis_JC48	Anaerococcus senegalensis JC48	Anaerococcus senegalensis	Anaerococcus	Peptoniphilaceae	Tissierellales	Tissierellia	Firmicutes	Bacteria	Human	1033733	Yes	Host-associated	Human	Large intestine	Digestive system	Gram+	Anaerobe	Nonmotile
Anaerococcus_tetradius_ATCC_35098	Anaerococcus tetradius ATCC 35098	Anaerococcus tetradius	Anaerococcus	Peptoniphilaceae	Tissierellales	Tissierellia	Firmicutes	Bacteria	Human	525255	Yes	Host-associated	Human	Vagina	Reproductive system	Gram+	Anaerobe	Nonmotile
Anaerococcus_tetradius_MJR8151	Anaerococcus tetradius	Anaerococcus tetradius	Anaerococcus	Peptoniphilaceae	Tissierellales	Tissierellia	Firmicutes	Bacteria	Human	33036	Yes	Host-associated	Human	Unclassified	Unclassified	Gram+	Anaerobe
Anaerococcus_vaginalis_ATCC_51170	Anaerococcus vaginalis ATCC 51170	Anaerococcus vaginalis	Anaerococcus	Peptoniphilaceae	Tissierellales	Tissierellia	Firmicutes	Bacteria	Human	655811	Yes	Environmental	Air	Unclassified	Unclassified	Gram+	Anaerobe	Nonmotile
Anaerofustis_stercorihominis_DSM_17244	Anaerofustis stercorihominis DSM 17244	Anaerofustis stercorihominis	Anaerofustis	Eubacteriaceae	Eubacteriales	Clostridia	Firmicutes	Bacteria	Human	445971	Yes	Host-associated	Human	Large intestine	Digestive system	Gram+	Anaerobe
Anaeroglobus_geminatus_F0357	Anaeroglobus geminatus F0357	Anaeroglobus geminatus	Anaeroglobus	Veillonellaceae	Veillonellales	Negativicutes	Firmicutes	Bacteria	Human	861450	Yes	Host-associated	Human	Oral	Digestive system	Gram-	Anaerobe	Nonmotile
Anaeroplasma_bactoclasticum_ATCC_27112	Anaeroplasma bactoclasticum	Anaeroplasma bactoclasticum	Anaeroplasma	Anaeroplasmataceae	Anaeroplasmatales	Mollicutes	Tenericutes	Bacteria	Human	2088	Yes					Gram-
Anaerosalibacter_bizertensis_Med78_601_WT_4W_RMD_3	Anaerosalibacter bizertensis	Anaerosalibacter bizertensis	Anaerosalibacter	Tissierellaceae	Tissierellales	Tissierellia	Firmicutes	Bacteria	Mouse	932217						Gram+
Anaerosalibacter_massiliensis_ND1	Anaerosalibacter massiliensis	Anaerosalibacter massiliensis	Anaerosalibacter	Tissierellaceae	Tissierellales	Tissierellia	Firmicutes	Bacteria	Human	1347392	Yes					Gram+
Anaerosporobacter_mobilis_DSM_15930	Anaerosporobacter mobilis DSM 15930	Anaerosporobacter mobilis	Anaerosporobacter	Lachnospiraceae	Eubacteriales	Clostridia	Firmicutes	Bacteria	Human	1120996	Yes	Environmental	Terrestrial	Unclassified	Soil	Gram+	Anaerobe	Motile
Anaerostipes_caccae_DSM_14662	Anaerostipes caccae L1-92	Anaerostipes caccae	Anaerostipes	Lachnospiraceae	Eubacteriales	Clostridia	Firmicutes	Bacteria	Human	411490	Yes	Host-associated	Human	Large intestine	Digestive system	Gram+	Anaerobe
Anaerostipes_caccae_ERR1203925	Anaerostipes caccae	Anaerostipes caccae	Anaerostipes	Lachnospiraceae	Eubacteriales	Clostridia	Firmicutes	Bacteria	Human	105841						Gram+	Anaerobe
Anaerostipes_caccae_ERR171259	Anaerostipes caccae	Anaerostipes caccae	Anaerostipes	Lachnospiraceae	Eubacteriales	Clostridia	Firmicutes	Bacteria	Human	105841						Gram+	Anaerobe
Anaerostipes_caccae_ERR2221104	Anaerostipes caccae	Anaerostipes caccae	Anaerostipes	Lachnospiraceae	Eubacteriales	Clostridia	Firmicutes	Bacteria	Human	105841						Gram+	Anaerobe
Anaerostipes_caccae_ERR2221232	Anaerostipes caccae	Anaerostipes caccae	Anaerostipes	Lachnospiraceae	Eubacteriales	Clostridia	Firmicutes	Bacteria	Human	105841						Gram+	Anaerobe
Anaerostipes_hadrus_DSM_3319	Anaerostipes hadrus DSM 3319	Anaerostipes hadrus	Anaerostipes	Lachnospiraceae	Eubacteriales	Clostridia	Firmicutes	Bacteria	Human	649757	Yes	Host-associated	Human	Large intestine	Digestive system	Gram+	Anaerobe
Anaerostipes_hadrus_ERR1022288	Anaerostipes hadrus	Anaerostipes hadrus	Anaerostipes	Lachnospiraceae	Eubacteriales	Clostridia	Firmicutes	Bacteria	Human	649756						Gram+	Anaerobe
Anaerostipes_hadrus_ERR1022326	Anaerostipes hadrus	Anaerostipes hadrus	Anaerostipes	Lachnospiraceae	Eubacteriales	Clostridia	Firmicutes	Bacteria	Human	649756						Gram+	Anaerobe
Anaerostipes_hadrus_ERR1022376	Anaerostipes hadrus	Anaerostipes hadrus	Anaerostipes	Lachnospiraceae	Eubacteriales	Clostridia	Firmicutes	Bacteria	Human	649756						Gram+	Anaerobe
Anaerostipes_hadrus_ERR1022422	Anaerostipes hadrus	Anaerostipes hadrus	Anaerostipes	Lachnospiraceae	Eubacteriales	Clostridia	Firmicutes	Bacteria	Human	649756						Gram+	Anaerobe
Anaerostipes_hadrus_ERR1022423	Anaerostipes hadrus	Anaerostipes hadrus	Anaerostipes	Lachnospiraceae	Eubacteriales	Clostridia	Firmicutes	Bacteria	Human	649756						Gram+	Anaerobe
Anaerostipes_hadrus_ERR1022473	Anaerostipes hadrus	Anaerostipes hadrus	Anaerostipes	Lachnospiraceae	Eubacteriales	Clostridia	Firmicutes	Bacteria	Human	649756						Gram+	Anaerobe
Anaerostipes_hadrus_ERR2221197	Anaerostipes hadrus	Anaerostipes hadrus	Anaerostipes	Lachnospiraceae	Eubacteriales	Clostridia	Firmicutes	Bacteria	Human	649756						Gram+	Anaerobe
Anaerostipes_hadrus_ERR2221199	Anaerostipes hadrus	Anaerostipes hadrus	Anaerostipes	Lachnospiraceae	Eubacteriales	Clostridia	Firmicutes	Bacteria	Human	649756						Gram+	Anaerobe
Anaerostipes_nov_ERR2221209	Anaerostipes	Anaerostipes nov. ERR2221209	Anaerostipes	Lachnospiraceae	Eubacteriales	Clostridia	Firmicutes	Bacteria	Human	207244						Gram+	Anaerobe
Anaerostipes_sp_3_2_56FAA	Anaerostipes	Anaerostipes sp. 3_2_56FAA	Anaerostipes	Lachnospiraceae	Eubacteriales	Clostridia	Firmicutes	Bacteria	Human	207244						Gram+	Anaerobe
Anaerotignum_lactatifermentans_DSM_14214	Anaerotignum lactatifermentans DSM 14214	Anaerotignum lactatifermentans	Anaerotignum	Lachnospiraceae	Eubacteriales	Clostridia	Firmicutes	Bacteria	Mouse	1121323	Yes	Host-associated	Birds	Unclassified	Digestive system	Gram+	Anaerobe	Nonmotile
Anaerotignum_propionicum_DSM_1682	Anaerotignum propionicum DSM 1682	Anaerotignum propionicum	Anaerotignum	Lachnospiraceae	Eubacteriales	Clostridia	Firmicutes	Bacteria	Mouse	991789	Yes	Environmental	Aquatic	Intertidal zone	Marine	Gram+	Anaerobe	Motile
Anaerotruncus_colihominis_DSM_17241	Anaerotruncus colihominis DSM 17241	Anaerotruncus colihominis	Anaerotruncus	Oscillospiraceae	Eubacteriales	Clostridia	Firmicutes	Bacteria	Human	445972	Yes	Host-associated	Human	Large intestine	Digestive system	Gram+	Anaerobe	Nonmotile
Anaerotruncus_colihominis_ERR1022453	Anaerotruncus colihominis	Anaerotruncus colihominis	Anaerotruncus	Oscillospiraceae	Eubacteriales	Clostridia	Firmicutes	Bacteria	Human	169435						Gram+	Anaerobe
Anaerotruncus_colihominis_ERR171260	Anaerotruncus colihominis	Anaerotruncus colihominis	Anaerotruncus	Oscillospiraceae	Eubacteriales	Clostridia	Firmicutes	Bacteria	Human	169435						Gram+	Anaerobe
Anaerotruncus_colihominis_ERR2221105	Anaerotruncus colihominis	Anaerotruncus colihominis	Anaerotruncus	Oscillospiraceae	Eubacteriales	Clostridia	Firmicutes	Bacteria	Human	169435						Gram+	Anaerobe
Anaerotruncus_nov_ERR2221396	Anaerotruncus	Anaerotruncus nov. ERR2221396	Anaerotruncus	Oscillospiraceae	Eubacteriales	Clostridia	Firmicutes	Bacteria	Human	244127						Gram+	Anaerobe
Anaerotruncus_sp_G3_2012	Anaerotruncus sp. G3(2012	Anaerotruncus sp. G3(2012)	Anaerotruncus	Oscillospiraceae	Eubacteriales	Clostridia	Firmicutes	Bacteria	Human	1235835	Yes	Host-associated	Mammals	Unclassified	Unclassified	Gram+	Anaerobe
Anaerovorax_odorimutans_DSM_5092	Anaerovorax odorimutans DSM 5092	Anaerovorax odorimutans	Anaerovorax	Eubacteriales Family XIII. Incertae Sedis	Eubacteriales	Clostridia	Firmicutes	Bacteria	Mouse	1120998	Yes	Environmental	Aquatic	Saline	Non-marine Saline and Alkaline	Gram+	Anaerobe	Motile
Aneurinibacillus_aneurinilyticus_ATCC_12856	Aneurinibacillus aneurinilyticus ATCC 12856	Aneurinibacillus aneurinilyticus	Aneurinibacillus	Paenibacillaceae	Bacillales	Bacilli	Firmicutes	Bacteria	Human	649747	Yes	Host-associated	Human	Large intestine	Digestive system	Gram+	Obligate aerobe
Arcanobacterium_haemolyticum_DSM_20595	Arcanobacterium haemolyticum DSM 20595	Arcanobacterium haemolyticum	Arcanobacterium	Actinomycetaceae	Actinomycetales	Actinomycetia	Actinobacteria	Bacteria	Human	644284	Yes	Host-associated	Human	Unclassified	Unclassified	Gram+	Facultative anaerobe	Nonmotile
Arcobacter_butzleri_7h1h	Aliarcobacter butzleri 7h1h	Aliarcobacter butzleri	Aliarcobacter	Arcobacteraceae	Campylobacterales	Epsilonproteobacteria	Proteobacteria	Bacteria	Human	1036172	Yes	Host-associated	Mammals	Large intestine	Digestive system	Gram-	Aerobe	Motile
Arcobacter_butzleri_ED_1	Aliarcobacter butzleri ED-1	Aliarcobacter butzleri	Aliarcobacter	Arcobacteraceae	Campylobacterales	Epsilonproteobacteria	Proteobacteria	Bacteria	Human	944546	Yes	Engineered	Industrial production	Unclassified	Engineered product	Gram-	Aerobe	Motile
Arcobacter_butzleri_JV22	Aliarcobacter butzleri JV22	Aliarcobacter butzleri	Aliarcobacter	Arcobacteraceae	Campylobacterales	Epsilonproteobacteria	Proteobacteria	Bacteria	Human	888827	Yes	Host-associated	Animal	Unclassified	Digestive system	Gram-	Aerobe	Motile
Arcobacter_butzleri_RM4018	Aliarcobacter butzleri RM4018	Aliarcobacter butzleri	Aliarcobacter	Arcobacteraceae	Campylobacterales	Epsilonproteobacteria	Proteobacteria	Bacteria	Human	367737	Yes	Host-associated	Human	Unclassified	Unclassified	Gram-	Aerobe	Motile
Ardenticatena_maritima_110S	Ardenticatena maritima	Ardenticatena maritima	Ardenticatena	Ardenticatenaceae	Ardenticatenales	Ardenticatenia	Chloroflexi	Bacteria	Human	872965	Yes					Gram-	Facultative
Arthrobacter_castelli_DSM_16402	Arthrobacter castelli DSM 16402	Arthrobacter castelli	Arthrobacter	Micrococcaceae	Micrococcales	Actinomycetia	Actinobacteria	Bacteria	Human	1121019	Yes	Environmental	Unclassified	Unclassified	Unclassified	Gram+	Obligate aerobe	Nonmotile
Atopobium_minutum_10063974	Atopobium minutum 10063974	Atopobium minutum	Atopobium	Atopobiaceae	Coriobacteriales	Coriobacteriia	Actinobacteria	Bacteria	Human	997872	Yes	Host-associated	Human	Unclassified	Unclassified	Gram+	Anaerobe
Atopobium_parvulum_DSM_20469	Lancefieldella parvulum DSM 20469	Lancefieldella parvula	Lancefieldella	Atopobiaceae	Coriobacteriales	Coriobacteriia	Actinobacteria	Bacteria	Human	521095	Yes	Host-associated	Human	Oral	Digestive system	Gram+	Anaerobe	Nonmotile
Atopobium_rimae_ATCC_49626	Lancefieldella rimae ATCC 49626	Lancefieldella rimae	Lancefieldella	Atopobiaceae	Coriobacteriales	Coriobacteriia	Actinobacteria	Bacteria	Human	553184	Yes	Host-associated	Human	Oral	Digestive system	Gram+	Anaerobe	Nonmotile
Atopobium_vaginae_CMW7778A	Fannyhessea vaginae	Atopobium vaginae	Fannyhessea	Actinomycetaceae	Actinomycetales	Actinomycetia	Actinobacteria	Bacteria	Human	82135						Gram+	Anaerobe
Atopobium_vaginae_DSM_15829	Fannyhessea vaginae DSM 15829	Fannyhessea vaginae	Fannyhessea	Actinomycetaceae	Actinomycetales	Actinomycetia	Actinobacteria	Bacteria	Human	525256	Yes	Host-associated	Human	Vagina	Reproductive system	Gram+	Anaerobe	Nonmotile
Atopobium_vaginae_PB189_T1_4	Fannyhessea vaginae PB189-T1-4	Fannyhessea vaginae	Fannyhessea	Actinomycetaceae	Actinomycetales	Actinomycetia	Actinobacteria	Bacteria	Human	866774	Yes	Host-associated	Human	Vagina	Reproductive system	Gram+	Anaerobe
Auritidibacter_ignavus_IMMIB_L_1656	Auritidibacter ignavus	Auritidibacter ignavus	Auritidibacter	Micrococcaceae	Micrococcales	Actinomycetia	Actinobacteria	Bacteria	Human	678932	Yes	Host-associated	Human	Unclassified	Unclassified	Gram+
Bacillus_altitudinis_41KF2b	Bacillus altitudinis 41KF2b	Bacillus altitudinis	Bacillus	Bacillaceae	Bacillales	Bacilli	Firmicutes	Bacteria	Human	1178544	Yes	Environmental	Air	Unclassified	Unclassified	Gram+	Aerobe	Motile
Bacillus_altitudinis_S_1	Bacillus pumilus S-1	Bacillus pumilus	Bacillus	Bacillaceae	Bacillales	Bacilli	Firmicutes	Bacteria	Human	1076692	Yes					Gram+	Aerobe
Bacillus_amyloliquefaciens_DSM7	Bacillus amyloliquefaciens DSM 7 = ATCC 23350	Bacillus amyloliquefaciens	Bacillus	Bacillaceae	Bacillales	Bacilli	Firmicutes	Bacteria	Human	692420	Yes	Environmental	Terrestrial	Unclassified	Soil	Gram+	Obligate aerobe	Motile
Bacillus_amyloliquefaciens_FZB42	Bacillus velezensis FZB42	Bacillus velezensis	Bacillus	Bacillaceae	Bacillales	Bacilli	Firmicutes	Bacteria	Human	326423	Yes	Environmental	Terrestrial	Unclassified	Soil	Gram+	Aerobe
Bacillus_amyloliquefaciens_LL3	Bacillus amyloliquefaciens LL3	Bacillus amyloliquefaciens	Bacillus	Bacillaceae	Bacillales	Bacilli	Firmicutes	Bacteria	Human	1001582	Yes	Engineered	Food production	Unclassified	Unclassified	Gram+	Obligate aerobe	Motile
Bacillus_amyloliquefaciens_subsp_amyloliquefaciens_DC_12	Bacillus amyloliquefaciens DC-12	Bacillus amyloliquefaciens	Bacillus	Bacillaceae	Bacillales	Bacilli	Firmicutes	Bacteria	Human	1198291	Yes	Engineered	Food production	Unclassified	Unclassified	Gram+	Obligate aerobe
Bacillus_amyloliquefaciens_TA208	Bacillus amyloliquefaciens TA208	Bacillus amyloliquefaciens	Bacillus	Bacillaceae	Bacillales	Bacilli	Firmicutes	Bacteria	Human	999891	Yes					Gram+	Obligate aerobe	Motile
Bacillus_amyloliquefaciens_XH7	Bacillus amyloliquefaciens XH7	Bacillus amyloliquefaciens	Bacillus	Bacillaceae	Bacillales	Bacilli	Firmicutes	Bacteria	Human	1034836	Yes	Environmental	Terrestrial	Unclassified	Soil	Gram+	Obligate aerobe	Motile
Bacillus_amyloliquefaciens_Y2	Bacillus amyloliquefaciens Y2	Bacillus amyloliquefaciens	Bacillus	Bacillaceae	Bacillales	Bacilli	Firmicutes	Bacteria	Human	1126211	Yes	Host-associated	Plants	Unclassified	Unclassified	Gram+	Obligate aerobe
Bacillus_andreraoultii_KW_12	Bacillus andreraoultii	Bacillus andreraoultii	Bacillus	Bacillaceae	Bacillales	Bacilli	Firmicutes	Bacteria	Human	1499685	Yes					Gram+	Aerobe
Bacillus_atrophaeus_1013_1	Bacillus atrophaeus 1013-1	Bacillus atrophaeus	Bacillus	Bacillaceae	Bacillales	Bacilli	Firmicutes	Bacteria	Human	723888	Yes					Gram+	Aerobe	Motile
Bacillus_atrophaeus_1013_2	Bacillus atrophaeus 1013-2	Bacillus atrophaeus	Bacillus	Bacillaceae	Bacillales	Bacilli	Firmicutes	Bacteria	Human	723889	Yes					Gram+	Aerobe	Motile
Bacillus_atrophaeus_1942	Bacillus atrophaeus 1942	Bacillus atrophaeus	Bacillus	Bacillaceae	Bacillales	Bacilli	Firmicutes	Bacteria	Human	720555	Yes					Gram+	Aerobe	Motile
Bacillus_atrophaeus_ATCC_49822_1	Bacillus atrophaeus ATCC 49822-1	Bacillus atrophaeus	Bacillus	Bacillaceae	Bacillales	Bacilli	Firmicutes	Bacteria	Human	743710	Yes					Gram+	Aerobe	Motile
Bacillus_atrophaeus_ATCC_49822_2	Bacillus atrophaeus ATCC 49822-2	Bacillus atrophaeus	Bacillus	Bacillaceae	Bacillales	Bacilli	Firmicutes	Bacteria	Human	743711	Yes					Gram+	Aerobe	Motile
Bacillus_atrophaeus_ATCC_9372_1	Bacillus atrophaeus ATCC 9372-1	Bacillus atrophaeus	Bacillus	Bacillaceae	Bacillales	Bacilli	Firmicutes	Bacteria	Human	903520	Yes					Gram+	Aerobe	Motile
Bacillus_atrophaeus_ATCC_9372_2	Bacillus atrophaeus ATCC 9372-2	Bacillus atrophaeus	Bacillus	Bacillaceae	Bacillales	Bacilli	Firmicutes	Bacteria	Human	723892	Yes					Gram+	Aerobe	Motile
Bacillus_atrophaeus_BACI051_E	Bacillus atrophaeus BACI051-E	Bacillus atrophaeus	Bacillus	Bacillaceae	Bacillales	Bacilli	Firmicutes	Bacteria	Human	882455	Yes					Gram+	Aerobe	Motile
Bacillus_atrophaeus_BACI051_N	Bacillus atrophaeus BACI051-N	Bacillus atrophaeus	Bacillus	Bacillaceae	Bacillales	Bacilli	Firmicutes	Bacteria	Human	876283	Yes					Gram+	Aerobe	Motile
Bacillus_atrophaeus_C89	Bacillus atrophaeus C89	Bacillus atrophaeus	Bacillus	Bacillaceae	Bacillales	Bacilli	Firmicutes	Bacteria	Human	334727	Yes	Host-associated	Animal	Unclassified	Unclassified	Gram+	Aerobe
Bacillus_atrophaeus_Detrick_1	Bacillus atrophaeus Detrick-1	Bacillus atrophaeus	Bacillus	Bacillaceae	Bacillales	Bacilli	Firmicutes	Bacteria	Human	720556	Yes					Gram+	Aerobe	Motile
Bacillus_atrophaeus_Detrick_2	Bacillus atrophaeus Detrick-2	Bacillus atrophaeus	Bacillus	Bacillaceae	Bacillales	Bacilli	Firmicutes	Bacteria	Human	720557	Yes					Gram+	Aerobe	Motile
Bacillus_atrophaeus_Detrick_3	Bacillus atrophaeus Detrick-3	Bacillus atrophaeus	Bacillus	Bacillaceae	Bacillales	Bacilli	Firmicutes	Bacteria	Human	720558	Yes					Gram+	Aerobe	Motile
Bacillus_atrophaeus_DJHJ8	Bacillus atrophaeus	Bacillus atrophaeus	Bacillus	Bacillaceae	Bacillales	Bacilli	Firmicutes	Bacteria	Human	1452	Yes					Gram+	Aerobe
Bacillus_atrophaeus_str_Dugway	Bacillus atrophaeus str. Dugway	Bacillus atrophaeus	Bacillus	Bacillaceae	Bacillales	Bacilli	Firmicutes	Bacteria	Human	882453	Yes	Engineered	Built environment	Unclassified	Unclassified	Gram+	Aerobe	Motile
Bacillus_atrophaeus_UCMB_5137	Bacillus atrophaeus UCMB-5137	Bacillus atrophaeus	Bacillus	Bacillaceae	Bacillales	Bacilli	Firmicutes	Bacteria	Human	1239783	Yes	Host-associated	Plants	Unclassified	Rhizoplane	Gram+	Aerobe	Motile
Bacillus_cereus_03BB102	Bacillus cereus 03BB102	Bacillus cereus	Bacillus	Bacillaceae	Bacillales	Bacilli	Firmicutes	Bacteria	Human	572264	Yes	Host-associated	Human	Blood	Circulatory system	Gram+	Facultative anaerobe	Motile
Bacillus_cereus_03BB108	Bacillus cereus 03BB108	Bacillus cereus	Bacillus	Bacillaceae	Bacillales	Bacilli	Firmicutes	Bacteria	Human	451709	Yes	Environmental	Unclassified	Unclassified	Unclassified	Gram+	Facultative anaerobe	Motile
Bacillus_cereus_172560W	Bacillus cereus 172560W	Bacillus cereus	Bacillus	Bacillaceae	Bacillales	Bacilli	Firmicutes	Bacteria	Human	526967	Yes	Host-associated	Unclassified	Unclassified	Unclassified	Gram+	Facultative anaerobe	Motile
Bacillus_cereus_95	Bacillus cereus 95/8201	Bacillus cereus	Bacillus	Bacillaceae	Bacillales	Bacilli	Firmicutes	Bacteria	Human	526979	Yes	Host-associated	Animal	Unclassified	Circulatory system	Gram+	Facultative anaerobe	Motile
Bacillus_cereus_AH1134	Bacillus cereus AH1134	Bacillus cereus	Bacillus	Bacillaceae	Bacillales	Bacilli	Firmicutes	Bacteria	Human	405533	Yes	Host-associated	Human	Unclassified	Unclassified	Gram+	Facultative anaerobe	Motile
Bacillus_cereus_AH1271	Bacillus cereus AH1271	Bacillus cereus	Bacillus	Bacillaceae	Bacillales	Bacilli	Firmicutes	Bacteria	Human	526992	Yes	Host-associated	Mammals	Unclassified	Unclassified	Gram+	Facultative anaerobe	Motile
Bacillus_cereus_AH1272	Bacillus cereus AH1272	Bacillus cereus	Bacillus	Bacillaceae	Bacillales	Bacilli	Firmicutes	Bacteria	Human	526993	Yes	Host-associated	Animal	Unclassified	Unclassified	Gram+	Facultative anaerobe	Motile
Bacillus_cereus_AH1273	Bacillus cereus AH1273	Bacillus cereus	Bacillus	Bacillaceae	Bacillales	Bacilli	Firmicutes	Bacteria	Human	526994	Yes	Host-associated	Human	Blood	Circulatory system	Gram+	Facultative anaerobe	Motile
Bacillus_cereus_AH187_F4810_72	Bacillus cereus AH187	Bacillus cereus	Bacillus	Bacillaceae	Bacillales	Bacilli	Firmicutes	Bacteria	Human	405534	Yes	Host-associated	Human	Unclassified	Digestive system	Gram+	Facultative anaerobe	Motile
Bacillus_cereus_AH676	Bacillus cereus AH676	Bacillus cereus	Bacillus	Bacillaceae	Bacillales	Bacilli	Firmicutes	Bacteria	Human	526991	Yes	Environmental	Terrestrial	Unclassified	Soil	Gram+	Facultative anaerobe	Motile
Bacillus_cereus_AH820	Bacillus cereus AH820	Bacillus cereus	Bacillus	Bacillaceae	Bacillales	Bacilli	Firmicutes	Bacteria	Human	405535	Yes	Host-associated	Animal	Unclassified	Digestive system	Gram+	Facultative anaerobe	Motile
Bacillus_cereus_AND1407	Bacillus cereus AND1407	Bacillus cereus	Bacillus	Bacillaceae	Bacillales	Bacilli	Firmicutes	Bacteria	Human	1053166	Yes					Gram+	Facultative anaerobe
Bacillus_cereus_ATCC_10876	Bacillus cereus ATCC 10876	Bacillus cereus	Bacillus	Bacillaceae	Bacillales	Bacilli	Firmicutes	Bacteria	Human	526980	Yes	Engineered	Lab synthesis	Unclassified	Unclassified	Gram+	Facultative anaerobe	Motile
Bacillus_cereus_ATCC_10987	Bacillus cereus ATCC 10987	Bacillus cereus	Bacillus	Bacillaceae	Bacillales	Bacilli	Firmicutes	Bacteria	Human	222523	Yes	Engineered	Food production	Unclassified	Dairy products	Gram+	Facultative anaerobe	Motile
Bacillus_cereus_ATCC_14579	Bacillus cereus ATCC 14579	Bacillus cereus	Bacillus	Bacillaceae	Bacillales	Bacilli	Firmicutes	Bacteria	Human	226900	Yes	Host-associated	Unclassified	Unclassified	Unclassified	Gram+	Facultative anaerobe	Motile
Bacillus_cereus_ATCC_4342	Bacillus cereus ATCC 4342	Bacillus cereus	Bacillus	Bacillaceae	Bacillales	Bacilli	Firmicutes	Bacteria	Human	526977	Yes	Environmental	Terrestrial	Unclassified	Soil	Gram+	Facultative anaerobe	Motile
Bacillus_cereus_B4264	Bacillus cereus B4264	Bacillus cereus	Bacillus	Bacillaceae	Bacillales	Bacilli	Firmicutes	Bacteria	Human	405532	Yes	Host-associated	Human	Unclassified	Unclassified	Gram+	Facultative anaerobe	Motile
Bacillus_cereus_B5_2	Bacillus cereus B5-2	Bacillus cereus	Bacillus	Bacillaceae	Bacillales	Bacilli	Firmicutes	Bacteria	Human	1085389	Yes	Environmental	Terrestrial	Unclassified	Soil	Gram+	Facultative anaerobe	Motile
Bacillus_cereus_BAG1O_1	Bacillus cereus BAG1O-1	Bacillus cereus	Bacillus	Bacillaceae	Bacillales	Bacilli	Firmicutes	Bacteria	Human	1053167	Yes					Gram+	Facultative anaerobe
Bacillus_cereus_BAG1O_3	Bacillus cereus BAG1O-3	Bacillus cereus	Bacillus	Bacillaceae	Bacillales	Bacilli	Firmicutes	Bacteria	Human	1053169	Yes	Environmental	Terrestrial	Unclassified	Soil	Gram+	Facultative anaerobe
Bacillus_cereus_BAG1X1_1	Bacillus cereus BAG1X1-1	Bacillus cereus	Bacillus	Bacillaceae	Bacillales	Bacilli	Firmicutes	Bacteria	Human	1053170	Yes					Gram+	Facultative anaerobe
Bacillus_cereus_BAG1X1_2	Bacillus cereus BAG1X1-2	Bacillus cereus	Bacillus	Bacillaceae	Bacillales	Bacilli	Firmicutes	Bacteria	Human	1053171	Yes	Environmental	Terrestrial	Unclassified	Soil	Gram+	Facultative anaerobe
Bacillus_cereus_BAG1X1_3	Bacillus cereus BAG1X1-3	Bacillus cereus	Bacillus	Bacillaceae	Bacillales	Bacilli	Firmicutes	Bacteria	Human	1053172	Yes					Gram+	Facultative anaerobe
Bacillus_cereus_BAG1X2_1	Bacillus cereus BAG1X2-1	Bacillus cereus	Bacillus	Bacillaceae	Bacillales	Bacilli	Firmicutes	Bacteria	Human	1053173	Yes					Gram+	Facultative anaerobe
Bacillus_cereus_BAG1X2_2	Bacillus cereus BAG1X2-2	Bacillus cereus	Bacillus	Bacillaceae	Bacillales	Bacilli	Firmicutes	Bacteria	Human	1053174	Yes					Gram+	Facultative anaerobe
Bacillus_cereus_BAG1X2_3	Bacillus cereus BAG1X2-3	Bacillus cereus	Bacillus	Bacillaceae	Bacillales	Bacilli	Firmicutes	Bacteria	Human	1053175	Yes					Gram+	Facultative anaerobe
Bacillus_cereus_BAG2O_1	Bacillus cereus BAG2O-1	Bacillus cereus	Bacillus	Bacillaceae	Bacillales	Bacilli	Firmicutes	Bacteria	Human	1053176	Yes					Gram+	Facultative anaerobe
Bacillus_cereus_BAG2O_2	Bacillus cereus BAG2O-2	Bacillus cereus	Bacillus	Bacillaceae	Bacillales	Bacilli	Firmicutes	Bacteria	Human	1053177	Yes					Gram+	Facultative anaerobe
Bacillus_cereus_BAG2O_3	Bacillus cereus BAG2O-3	Bacillus cereus	Bacillus	Bacillaceae	Bacillales	Bacilli	Firmicutes	Bacteria	Human	1053178	Yes					Gram+	Facultative anaerobe
Bacillus_cereus_BAG2X1_1	Bacillus cereus BAG2X1-1	Bacillus cereus	Bacillus	Bacillaceae	Bacillales	Bacilli	Firmicutes	Bacteria	Human	1053179	Yes	Environmental	Terrestrial	Unclassified	Soil	Gram+	Facultative anaerobe
Bacillus_cereus_BAG2X1_3	Bacillus cereus BAG2X1-3	Bacillus cereus	Bacillus	Bacillaceae	Bacillales	Bacilli	Firmicutes	Bacteria	Human	1053181	Yes	Environmental	Terrestrial	Unclassified	Soil	Gram+	Facultative anaerobe
Bacillus_cereus_BAG3O_1	Bacillus cereus BAG3O-1	Bacillus cereus	Bacillus	Bacillaceae	Bacillales	Bacilli	Firmicutes	Bacteria	Human	1085388	Yes					Gram+	Facultative anaerobe	Motile
Bacillus_cereus_BAG3O_2	Bacillus cereus BAG3O-2	Bacillus cereus	Bacillus	Bacillaceae	Bacillales	Bacilli	Firmicutes	Bacteria	Human	1053182	Yes	Environmental	Terrestrial	Unclassified	Soil	Gram+	Facultative anaerobe
Bacillus_cereus_BAG3X2_1	Bacillus cereus BAG3X2-1	Bacillus cereus	Bacillus	Bacillaceae	Bacillales	Bacilli	Firmicutes	Bacteria	Human	1053183	Yes					Gram+	Facultative anaerobe
Bacillus_cereus_BAG3X2_2	Bacillus cereus BAG3X2-2	Bacillus cereus	Bacillus	Bacillaceae	Bacillales	Bacilli	Firmicutes	Bacteria	Human	1053184	Yes	Environmental	Terrestrial	Unclassified	Soil	Gram+	Facultative anaerobe
Bacillus_cereus_BAG4O_1	Bacillus cereus BAG4O-1	Bacillus cereus	Bacillus	Bacillaceae	Bacillales	Bacilli	Firmicutes	Bacteria	Human	1053185	Yes	Environmental	Terrestrial	Unclassified	Soil	Gram+	Facultative anaerobe
Bacillus_cereus_BAG4X12_1	Bacillus cereus BAG4X12-1	Bacillus cereus	Bacillus	Bacillaceae	Bacillales	Bacilli	Firmicutes	Bacteria	Human	1053186	Yes					Gram+	Facultative anaerobe
Bacillus_cereus_BAG4X2_1	Bacillus cereus BAG4X2-1	Bacillus cereus	Bacillus	Bacillaceae	Bacillales	Bacilli	Firmicutes	Bacteria	Human	1053187	Yes	Environmental	Terrestrial	Unclassified	Soil	Gram+	Facultative anaerobe
Bacillus_cereus_BAG5O_1	Bacillus cereus BAG5O-1	Bacillus cereus	Bacillus	Bacillaceae	Bacillales	Bacilli	Firmicutes	Bacteria	Human	1053188	Yes					Gram+	Facultative anaerobe
Bacillus_cereus_BAG5X1_1	Bacillus cereus BAG5X1-1	Bacillus cereus	Bacillus	Bacillaceae	Bacillales	Bacilli	Firmicutes	Bacteria	Human	1053189	Yes					Gram+	Facultative anaerobe
Bacillus_cereus_BAG5X12_1	Bacillus cereus BAG5X12-1	Bacillus cereus	Bacillus	Bacillaceae	Bacillales	Bacilli	Firmicutes	Bacteria	Human	1053190	Yes					Gram+	Facultative anaerobe
Bacillus_cereus_BAG6O_1	Bacillus cereus BAG6O-1	Bacillus cereus	Bacillus	Bacillaceae	Bacillales	Bacilli	Firmicutes	Bacteria	Human	1053192	Yes	Environmental	Terrestrial	Unclassified	Soil	Gram+	Facultative anaerobe
Bacillus_cereus_BAG6O_2	Bacillus cereus BAG6O-2	Bacillus cereus	Bacillus	Bacillaceae	Bacillales	Bacilli	Firmicutes	Bacteria	Human	1053193	Yes					Gram+	Facultative anaerobe
Bacillus_cereus_BAG6X1_2	Bacillus cereus BAG6X1-2	Bacillus cereus	Bacillus	Bacillaceae	Bacillales	Bacilli	Firmicutes	Bacteria	Human	1053195	Yes					Gram+	Facultative anaerobe
Bacillus_cereus_BDRD_Cer4	Bacillus cereus BDRD-Cer4	Bacillus cereus	Bacillus	Bacillaceae	Bacillales	Bacilli	Firmicutes	Bacteria	Human	526978	Yes	Host-associated	Unclassified	Unclassified	Unclassified	Gram+	Facultative anaerobe	Motile
Bacillus_cereus_BDRD_ST196	Bacillus cereus BDRD-ST196	Bacillus cereus	Bacillus	Bacillaceae	Bacillales	Bacilli	Firmicutes	Bacteria	Human	526976	Yes	Host-associated	Unclassified	Unclassified	Unclassified	Gram+	Facultative anaerobe	Motile
Bacillus_cereus_BDRD_ST24	Bacillus cereus BDRD-ST24	Bacillus cereus	Bacillus	Bacillaceae	Bacillales	Bacilli	Firmicutes	Bacteria	Human	526974	Yes	Host-associated	Unclassified	Unclassified	Unclassified	Gram+	Facultative anaerobe	Motile
Bacillus_cereus_BDRD_ST26	Bacillus cereus BDRD-ST26	Bacillus cereus	Bacillus	Bacillaceae	Bacillales	Bacilli	Firmicutes	Bacteria	Human	526975	Yes	Host-associated	Unclassified	Unclassified	Unclassified	Gram+	Facultative anaerobe	Motile
Bacillus_cereus_BGSC_6E1	Bacillus cereus BGSC 6E1	Bacillus cereus	Bacillus	Bacillaceae	Bacillales	Bacilli	Firmicutes	Bacteria	Human	526970	Yes	Host-associated	Unclassified	Unclassified	Unclassified	Gram+	Facultative anaerobe	Motile
Bacillus_cereus_biovar_anthracis_str_CI	Bacillus cereus biovar anthracis str. CI	Bacillus cereus	Bacillus	Bacillaceae	Bacillales	Bacilli	Firmicutes	Bacteria	Human	637380	Yes	Host-associated	Unclassified	Unclassified	Unclassified	Gram+	Facultative anaerobe	Motile
Bacillus_cereus_BMG1_7	Bacillus cereus BMG1.7	Bacillus cereus	Bacillus	Bacillaceae	Bacillales	Bacilli	Firmicutes	Bacteria	Human	1053196	Yes	Environmental	Terrestrial	Unclassified	Soil	Gram+	Facultative anaerobe
Bacillus_cereus_E33L	Bacillus cereus E33L	Bacillus cereus	Bacillus	Bacillaceae	Bacillales	Bacilli	Firmicutes	Bacteria	Human	288681	Yes					Gram+	Facultative anaerobe
Bacillus_cereus_F	Bacillus cereus F	Bacillus cereus	Bacillus	Bacillaceae	Bacillales	Bacilli	Firmicutes	Bacteria	Human	1126681	Yes	Environmental	Terrestrial	Unclassified	Soil	Gram+	Facultative anaerobe
Bacillus_cereus_F65185	Bacillus cereus F65185	Bacillus cereus	Bacillus	Bacillaceae	Bacillales	Bacilli	Firmicutes	Bacteria	Human	526989	Yes	Host-associated	Human	Unclassified	Unclassified	Gram+	Facultative anaerobe	Motile
Bacillus_cereus_F837	Bacillus cereus F837/76	Bacillus cereus	Bacillus	Bacillaceae	Bacillales	Bacilli	Firmicutes	Bacteria	Human	347495	Yes	Host-associated	Unclassified	Unclassified	Unclassified	Gram+	Facultative anaerobe	Motile
Bacillus_cereus_FORC_005	Bacillus cereus	Bacillus cereus	Bacillus	Bacillaceae	Bacillales	Bacilli	Firmicutes	Bacteria	Human	1396	Yes	Engineered	Food production	Unclassified	Unclassified	Gram+	Facultative anaerobe
Bacillus_cereus_FRI_35	Bacillus cereus FRI-35	Bacillus cereus	Bacillus	Bacillaceae	Bacillales	Bacilli	Firmicutes	Bacteria	Human	1217984	Yes					Gram+	Facultative anaerobe
Bacillus_cereus_G9241	Bacillus cereus G9241	Bacillus cereus	Bacillus	Bacillaceae	Bacillales	Bacilli	Firmicutes	Bacteria	Human	269801	Yes	Host-associated	Unclassified	Unclassified	Unclassified	Gram+	Facultative anaerobe	Motile
Bacillus_cereus_G9842	Bacillus cereus G9842	Bacillus cereus	Bacillus	Bacillaceae	Bacillales	Bacilli	Firmicutes	Bacteria	Human	405531	Yes	Host-associated	Human	Large intestine	Digestive system	Gram+	Facultative anaerobe	Motile
Bacillus_cereus_H3081_97	Bacillus cereus H3081.97	Bacillus cereus	Bacillus	Bacillaceae	Bacillales	Bacilli	Firmicutes	Bacteria	Human	451708	Yes	Host-associated	Animal	Unclassified	Digestive system	Gram+	Facultative anaerobe	Motile
Bacillus_cereus_HD73	Bacillus cereus HD73	Bacillus cereus	Bacillus	Bacillaceae	Bacillales	Bacilli	Firmicutes	Bacteria	Human	1053200	Yes	Host-associated	Arthropoda	Unclassified	Unclassified	Gram+	Facultative anaerobe
Bacillus_cereus_HuA2_1	Bacillus cereus HuA2-1	Bacillus cereus	Bacillus	Bacillaceae	Bacillales	Bacilli	Firmicutes	Bacteria	Human	1053201	Yes					Gram+	Facultative anaerobe
Bacillus_cereus_HuA2_3	Bacillus cereus HuA2-3	Bacillus cereus	Bacillus	Bacillaceae	Bacillales	Bacilli	Firmicutes	Bacteria	Human	1053202	Yes					Gram+	Facultative anaerobe
Bacillus_cereus_HuA2_4	Bacillus cereus HuA2-4	Bacillus cereus	Bacillus	Bacillaceae	Bacillales	Bacilli	Firmicutes	Bacteria	Human	1053203	Yes					Gram+	Facultative anaerobe
Bacillus_cereus_HuA2_9	Bacillus cereus HuA2-9	Bacillus cereus	Bacillus	Bacillaceae	Bacillales	Bacilli	Firmicutes	Bacteria	Human	1053204	Yes					Gram+	Facultative anaerobe
Bacillus_cereus_HuA3_9	Bacillus cereus HuA3-9	Bacillus cereus	Bacillus	Bacillaceae	Bacillales	Bacilli	Firmicutes	Bacteria	Human	1053205	Yes					Gram+	Facultative anaerobe
Bacillus_cereus_HuA4_10	Bacillus cereus HuA4-10	Bacillus cereus	Bacillus	Bacillaceae	Bacillales	Bacilli	Firmicutes	Bacteria	Human	1053206	Yes					Gram+	Facultative anaerobe
Bacillus_cereus_HuB1_1	Bacillus cereus HuB1-1	Bacillus cereus	Bacillus	Bacillaceae	Bacillales	Bacilli	Firmicutes	Bacteria	Human	1053207	Yes	Environmental	Terrestrial	Unclassified	Soil	Gram+	Facultative anaerobe
Bacillus_cereus_HuB13_1	Bacillus cereus HuB13-1	Bacillus cereus	Bacillus	Bacillaceae	Bacillales	Bacilli	Firmicutes	Bacteria	Human	1053208	Yes	Environmental	Terrestrial	Unclassified	Soil	Gram+	Facultative anaerobe
Bacillus_cereus_HuB2_9	Bacillus cereus HuB2-9	Bacillus cereus	Bacillus	Bacillaceae	Bacillales	Bacilli	Firmicutes	Bacteria	Human	1053209	Yes					Gram+	Facultative anaerobe
Bacillus_cereus_HuB4_4	Bacillus cereus HuB4-4	Bacillus cereus	Bacillus	Bacillaceae	Bacillales	Bacilli	Firmicutes	Bacteria	Human	1053211	Yes	Environmental	Terrestrial	Unclassified	Soil	Gram+	Facultative anaerobe
Bacillus_cereus_HuB5_5	Bacillus cereus HuB5-5	Bacillus cereus	Bacillus	Bacillaceae	Bacillales	Bacilli	Firmicutes	Bacteria	Human	1053212	Yes	Environmental	Terrestrial	Unclassified	Soil	Gram+	Facultative anaerobe
Bacillus_cereus_IS075	Bacillus cereus IS075	Bacillus cereus	Bacillus	Bacillaceae	Bacillales	Bacilli	Firmicutes	Bacteria	Human	718220	Yes	Host-associated	Mammals	Unclassified	Unclassified	Gram+	Facultative anaerobe
Bacillus_cereus_IS195	Bacillus cereus IS195	Bacillus cereus	Bacillus	Bacillaceae	Bacillales	Bacilli	Firmicutes	Bacteria	Human	1053213	Yes					Gram+	Facultative anaerobe
Bacillus_cereus_IS845_00	Bacillus cereus IS845/00	Bacillus cereus	Bacillus	Bacillaceae	Bacillales	Bacilli	Firmicutes	Bacteria	Human	1053214	Yes	Host-associated	Mammals	Unclassified	Unclassified	Gram+	Facultative anaerobe
Bacillus_cereus_ISP2954	Bacillus cereus ISP2954	Bacillus cereus	Bacillus	Bacillaceae	Bacillales	Bacilli	Firmicutes	Bacteria	Human	1053215	Yes	Environmental	Terrestrial	Unclassified	Soil	Gram+	Facultative anaerobe
Bacillus_cereus_ISP3191	Bacillus cereus ISP3191	Bacillus cereus	Bacillus	Bacillaceae	Bacillales	Bacilli	Firmicutes	Bacteria	Human	1053216	Yes					Gram+	Facultative anaerobe
Bacillus_cereus_K_5975c	Bacillus cereus K-5975c	Bacillus cereus	Bacillus	Bacillaceae	Bacillales	Bacilli	Firmicutes	Bacteria	Human	1053217	Yes					Gram+	Facultative anaerobe
Bacillus_cereus_LCT_BC244	Bacillus cereus LCT-BC244	Bacillus cereus	Bacillus	Bacillaceae	Bacillales	Bacilli	Firmicutes	Bacteria	Human	1163722	Yes					Gram+	Facultative anaerobe
Bacillus_cereus_m1293	Bacillus cereus m1293	Bacillus cereus	Bacillus	Bacillaceae	Bacillales	Bacilli	Firmicutes	Bacteria	Human	526973	Yes	Engineered	Food production	Unclassified	Dairy products	Gram+	Facultative anaerobe	Motile
Bacillus_cereus_m1550	Bacillus cereus m1550	Bacillus cereus	Bacillus	Bacillaceae	Bacillales	Bacilli	Firmicutes	Bacteria	Human	526969	Yes	Host-associated	Birds	Unclassified	Unclassified	Gram+	Facultative anaerobe	Motile
Bacillus_cereus_MC118	Bacillus cereus MC118	Bacillus cereus	Bacillus	Bacillaceae	Bacillales	Bacilli	Firmicutes	Bacteria	Human	1053218	Yes	Environmental	Terrestrial	Unclassified	Soil	Gram+	Facultative anaerobe
Bacillus_cereus_MC67	Bacillus cereus MC67	Bacillus cereus	Bacillus	Bacillaceae	Bacillales	Bacilli	Firmicutes	Bacteria	Human	1053219	Yes	Environmental	Terrestrial	Unclassified	Soil	Gram+	Facultative anaerobe
Bacillus_cereus_MSX_A1	Bacillus cereus MSX-A1	Bacillus cereus	Bacillus	Bacillaceae	Bacillales	Bacilli	Firmicutes	Bacteria	Human	1053220	Yes	Engineered	Built environment	Unclassified	Unclassified	Gram+	Facultative anaerobe
Bacillus_cereus_MSX_A12	Bacillus cereus MSX-A12	Bacillus cereus	Bacillus	Bacillaceae	Bacillales	Bacilli	Firmicutes	Bacteria	Human	1053221	Yes	Engineered	Built environment	Unclassified	Unclassified	Gram+	Facultative anaerobe
Bacillus_cereus_MSX_D12	Bacillus cereus MSX-D12	Bacillus cereus	Bacillus	Bacillaceae	Bacillales	Bacilli	Firmicutes	Bacteria	Human	1053222	Yes	Engineered	Built environment	Unclassified	Unclassified	Gram+	Facultative anaerobe
Bacillus_cereus_NC7401	Bacillus cereus NC7401	Bacillus cereus	Bacillus	Bacillaceae	Bacillales	Bacilli	Firmicutes	Bacteria	Human	334406	Yes	Environmental	Terrestrial	Unclassified	Soil	Gram+	Facultative anaerobe
Bacillus_cereus_NVH0597_99	Bacillus cereus NVH0597-99	Bacillus cereus	Bacillus	Bacillaceae	Bacillales	Bacilli	Firmicutes	Bacteria	Human	451707	Yes	Engineered	Food production	Unclassified	Unclassified	Gram+	Facultative anaerobe	Motile
Bacillus_cereus_Q1	Bacillus cereus Q1	Bacillus cereus	Bacillus	Bacillaceae	Bacillales	Bacilli	Firmicutes	Bacteria	Human	361100	Yes	Environmental	Terrestrial	Unclassified	Oil reservoir	Gram+	Facultative anaerobe	Motile
Bacillus_cereus_R309803	Bacillus cereus R309803	Bacillus cereus	Bacillus	Bacillaceae	Bacillales	Bacilli	Firmicutes	Bacteria	Human	526968	Yes	Host-associated	Animal	Unclassified	Circulatory system	Gram+	Facultative anaerobe	Motile
Bacillus_cereus_Rock1_15	Bacillus cereus Rock1-15	Bacillus cereus	Bacillus	Bacillaceae	Bacillales	Bacilli	Firmicutes	Bacteria	Human	526982	Yes	Environmental	Terrestrial	Unclassified	Soil	Gram+	Facultative anaerobe	Motile
Bacillus_cereus_Rock1_3	Bacillus cereus Rock1-3	Bacillus cereus	Bacillus	Bacillaceae	Bacillales	Bacilli	Firmicutes	Bacteria	Human	526981	Yes	Environmental	Terrestrial	Unclassified	Soil	Gram+	Facultative anaerobe	Motile
Bacillus_cereus_Rock3_28	Bacillus cereus Rock3-28	Bacillus cereus	Bacillus	Bacillaceae	Bacillales	Bacilli	Firmicutes	Bacteria	Human	526983	Yes	Environmental	Terrestrial	Unclassified	Soil	Gram+	Facultative anaerobe	Motile
Bacillus_cereus_Rock3_29	Bacillus cereus Rock3-29	Bacillus cereus	Bacillus	Bacillaceae	Bacillales	Bacilli	Firmicutes	Bacteria	Human	526984	Yes	Environmental	Terrestrial	Unclassified	Soil	Gram+	Facultative anaerobe	Motile
Bacillus_cereus_Rock3_42	Bacillus cereus Rock3-42	Bacillus cereus	Bacillus	Bacillaceae	Bacillales	Bacilli	Firmicutes	Bacteria	Human	526985	Yes	Environmental	Terrestrial	Unclassified	Soil	Gram+	Facultative anaerobe	Motile
Bacillus_cereus_Rock3_44	Bacillus cereus Rock3-44	Bacillus cereus	Bacillus	Bacillaceae	Bacillales	Bacilli	Firmicutes	Bacteria	Human	526986	Yes	Environmental	Terrestrial	Unclassified	Soil	Gram+	Facultative anaerobe	Motile
Bacillus_cereus_Rock4_18	Bacillus cereus Rock4-18	Bacillus cereus	Bacillus	Bacillaceae	Bacillales	Bacilli	Firmicutes	Bacteria	Human	526988	Yes	Environmental	Terrestrial	Unclassified	Soil	Gram+	Facultative anaerobe	Motile
Bacillus_cereus_Rock4_2	Bacillus cereus Rock4-2	Bacillus cereus	Bacillus	Bacillaceae	Bacillales	Bacilli	Firmicutes	Bacteria	Human	526987	Yes	Environmental	Terrestrial	Unclassified	Soil	Gram+	Facultative anaerobe	Motile
Bacillus_cereus_SJ1	Bacillus cereus SJ1	Bacillus cereus	Bacillus	Bacillaceae	Bacillales	Bacilli	Firmicutes	Bacteria	Human	699184	Yes	Host-associated	Unclassified	Unclassified	Unclassified	Gram+	Facultative anaerobe	Motile
Bacillus_cereus_str_Schrouff	Bacillus cereus str. Schrouff	Bacillus cereus	Bacillus	Bacillaceae	Bacillales	Bacilli	Firmicutes	Bacteria	Human	718221	Yes					Gram+	Facultative anaerobe
Bacillus_cereus_subsp_cytotoxis_NVH_391_98	Bacillus cytotoxicus NVH 391-98	Bacillus cytotoxicus	Bacillus	Bacillaceae	Bacillales	Bacilli	Firmicutes	Bacteria	Human	315749	Yes	Host-associated	Plants	Unclassified	Unclassified	Gram+	Facultative anaerobe	Motile
Bacillus_cereus_TIAC219	Bacillus cereus TIAC219	Bacillus cereus	Bacillus	Bacillaceae	Bacillales	Bacilli	Firmicutes	Bacteria	Human	718222	Yes	Engineered	Food production	Unclassified	Unclassified	Gram+	Facultative anaerobe
Bacillus_cereus_VD014	Bacillus cereus VD014	Bacillus cereus	Bacillus	Bacillaceae	Bacillales	Bacilli	Firmicutes	Bacteria	Human	1053223	Yes					Gram+	Facultative anaerobe
Bacillus_cereus_VD021	Bacillus cereus VD021	Bacillus cereus	Bacillus	Bacillaceae	Bacillales	Bacilli	Firmicutes	Bacteria	Human	1053224	Yes	Environmental	Aquatic	Pond	Freshwater	Gram+	Facultative anaerobe
Bacillus_cereus_VD022	Bacillus cereus VD022	Bacillus cereus	Bacillus	Bacillaceae	Bacillales	Bacilli	Firmicutes	Bacteria	Human	718223	Yes	Environmental	Aquatic	Pond	Freshwater	Gram+	Facultative anaerobe
Bacillus_cereus_VD045	Bacillus cereus VD045	Bacillus cereus	Bacillus	Bacillaceae	Bacillales	Bacilli	Firmicutes	Bacteria	Human	1053225	Yes	Environmental	Terrestrial	Unclassified	Soil	Gram+	Facultative anaerobe
Bacillus_cereus_VD048	Bacillus cereus VD048	Bacillus cereus	Bacillus	Bacillaceae	Bacillales	Bacilli	Firmicutes	Bacteria	Human	1053226	Yes					Gram+	Facultative anaerobe
Bacillus_cereus_VD102	Bacillus cereus VD102	Bacillus cereus	Bacillus	Bacillaceae	Bacillales	Bacilli	Firmicutes	Bacteria	Human	1053228	Yes					Gram+	Facultative anaerobe
Bacillus_cereus_VD107	Bacillus cereus VD107	Bacillus cereus	Bacillus	Bacillaceae	Bacillales	Bacilli	Firmicutes	Bacteria	Human	1053229	Yes					Gram+	Facultative anaerobe
Bacillus_cereus_VD115	Bacillus cereus VD115	Bacillus cereus	Bacillus	Bacillaceae	Bacillales	Bacilli	Firmicutes	Bacteria	Human	1053230	Yes	Environmental	Terrestrial	Unclassified	Soil	Gram+	Facultative anaerobe
Bacillus_cereus_VD118	Bacillus cereus VD118	Bacillus cereus	Bacillus	Bacillaceae	Bacillales	Bacilli	Firmicutes	Bacteria	Human	1053231	Yes					Gram+	Facultative anaerobe
Bacillus_cereus_VD131	Bacillus cereus VD131	Bacillus cereus	Bacillus	Bacillaceae	Bacillales	Bacilli	Firmicutes	Bacteria	Human	1053232	Yes					Gram+	Facultative anaerobe
Bacillus_cereus_VD133	Bacillus cereus VD133	Bacillus cereus	Bacillus	Bacillaceae	Bacillales	Bacilli	Firmicutes	Bacteria	Human	1053233	Yes	Environmental	Terrestrial	Unclassified	Soil	Gram+	Facultative anaerobe
Bacillus_cereus_VD136	Bacillus cereus VD136	Bacillus cereus	Bacillus	Bacillaceae	Bacillales	Bacilli	Firmicutes	Bacteria	Human	1053234	Yes					Gram+	Facultative anaerobe
Bacillus_cereus_VD140	Bacillus cereus VD140	Bacillus cereus	Bacillus	Bacillaceae	Bacillales	Bacilli	Firmicutes	Bacteria	Human	1053235	Yes					Gram+	Facultative anaerobe
Bacillus_cereus_VD142	Bacillus cereus VD142	Bacillus cereus	Bacillus	Bacillaceae	Bacillales	Bacilli	Firmicutes	Bacteria	Human	718224	Yes					Gram+	Facultative anaerobe
Bacillus_cereus_VD146	Bacillus cereus VD146	Bacillus cereus	Bacillus	Bacillaceae	Bacillales	Bacilli	Firmicutes	Bacteria	Human	1053236	Yes	Environmental	Terrestrial	Unclassified	Soil	Gram+	Facultative anaerobe
Bacillus_cereus_VD148	Bacillus cereus VD148	Bacillus cereus	Bacillus	Bacillaceae	Bacillales	Bacilli	Firmicutes	Bacteria	Human	1053237	Yes					Gram+	Facultative anaerobe
Bacillus_cereus_VD154	Bacillus cereus VD154	Bacillus cereus	Bacillus	Bacillaceae	Bacillales	Bacilli	Firmicutes	Bacteria	Human	1053238	Yes					Gram+	Facultative anaerobe
Bacillus_cereus_VD156	Bacillus cereus VD156	Bacillus cereus	Bacillus	Bacillaceae	Bacillales	Bacilli	Firmicutes	Bacteria	Human	1053239	Yes					Gram+	Facultative anaerobe
Bacillus_cereus_VD166	Bacillus cereus VD166	Bacillus cereus	Bacillus	Bacillaceae	Bacillales	Bacilli	Firmicutes	Bacteria	Human	1053240	Yes					Gram+	Facultative anaerobe
Bacillus_cereus_VD169	Bacillus cereus VD169	Bacillus cereus	Bacillus	Bacillaceae	Bacillales	Bacilli	Firmicutes	Bacteria	Human	1053241	Yes	Environmental	Terrestrial	Unclassified	Soil	Gram+	Facultative anaerobe
Bacillus_cereus_VD184	Bacillus cereus VD184	Bacillus cereus	Bacillus	Bacillaceae	Bacillales	Bacilli	Firmicutes	Bacteria	Human	1053242	Yes	Environmental	Terrestrial	Unclassified	Soil	Gram+	Facultative anaerobe
Bacillus_cereus_VD196	Bacillus cereus VD196	Bacillus cereus	Bacillus	Bacillaceae	Bacillales	Bacilli	Firmicutes	Bacteria	Human	1053243	Yes	Environmental	Terrestrial	Unclassified	Soil	Gram+	Facultative anaerobe
Bacillus_cereus_VD200	Bacillus cereus VD200	Bacillus cereus	Bacillus	Bacillaceae	Bacillales	Bacilli	Firmicutes	Bacteria	Human	1053244	Yes					Gram+	Facultative anaerobe
Bacillus_cereus_VD214	Bacillus cereus VD214	Bacillus cereus	Bacillus	Bacillaceae	Bacillales	Bacilli	Firmicutes	Bacteria	Human	1053245	Yes	Environmental	Aquatic	Unclassified	Unclassified	Gram+	Facultative anaerobe
Bacillus_cereus_VDM006	Bacillus cereus VDM006	Bacillus cereus	Bacillus	Bacillaceae	Bacillales	Bacilli	Firmicutes	Bacteria	Human	1085379	Yes					Gram+	Facultative anaerobe	Motile
Bacillus_cereus_VDM021	Bacillus cereus VDM021	Bacillus cereus	Bacillus	Bacillaceae	Bacillales	Bacilli	Firmicutes	Bacteria	Human	1085386	Yes					Gram+	Facultative anaerobe	Motile
Bacillus_cereus_VDM034	Bacillus cereus VDM034	Bacillus cereus	Bacillus	Bacillaceae	Bacillales	Bacilli	Firmicutes	Bacteria	Human	1053248	Yes					Gram+	Facultative anaerobe
Bacillus_cereus_VDM053	Bacillus cereus VDM053	Bacillus cereus	Bacillus	Bacillaceae	Bacillales	Bacilli	Firmicutes	Bacteria	Human	1053249	Yes	Environmental	Aquatic	Pond	Freshwater	Gram+	Facultative anaerobe
Bacillus_cereus_VDM062	Bacillus cereus VDM062	Bacillus cereus	Bacillus	Bacillaceae	Bacillales	Bacilli	Firmicutes	Bacteria	Human	1053250	Yes					Gram+	Facultative anaerobe
Bacillus_cereus_W	Bacillus cereus W	Bacillus cereus	Bacillus	Bacillaceae	Bacillales	Bacilli	Firmicutes	Bacteria	Human	405917	Yes	Host-associated	Unclassified	Unclassified	Unclassified	Gram+	Facultative anaerobe	Motile
Bacillus_clausii_KSM_K16	Alkalihalobacillus clausii KSM-K16	Alkalihalobacillus clausii	Alkalihalobacillus	Bacillaceae	Bacillales	Bacilli	Firmicutes	Bacteria	Human	66692	Yes	Environmental	Terrestrial	Unclassified	Soil	Gram+	Aerobe	Motile
Bacillus_endophyticus_2102	Priestia endophytica 2102	Priestia endophytica	Priestia	Bacillaceae	Bacillales	Bacilli	Firmicutes	Bacteria	Human	1196029	Yes	Environmental	Aquatic	Salt crystallizer ponds	Non-marine Saline and Alkaline	Gram+	Obligate aerobe
Bacillus_firmus_DS1	Cytobacillus firmus DS1	Cytobacillus firmus	Cytobacillus	Bacillaceae	Bacillales	Bacilli	Firmicutes	Bacteria	Human	1307436	Yes					Gram+	Facultative anaerobe
Bacillus_flexus_27Col1_1E	Priestia flexa 27Col1.1E	Priestia flexa	Priestia	Bacillaceae	Bacillales	Bacilli	Firmicutes	Bacteria	Human	1292043	Yes					Gram+	Aerobe
Bacillus_fordii_DSM_16014	Siminovitchia fordii DSM 16014 = CIP 108821	Siminovitchia fordii	Siminovitchia	Bacillaceae	Bacillales	Bacilli	Firmicutes	Bacteria	Human	1121090	Yes	Engineered	Food production	Unclassified	Dairy products	Gram+	Obligate aerobe	Motile
Bacillus_halodurans_C_125	Alkalihalobacillus halodurans C-125	Alkalihalobacillus halodurans	Alkalihalobacillus	Bacillaceae	Bacillales	Bacilli	Firmicutes	Bacteria	Human	272558	Yes					Gram+	Facultative	Motile
Bacillus_halotolerans_RRC_101	Bacillus mojavensis RRC 101	Bacillus mojavensis	Bacillus	Bacillaceae	Bacillales	Bacilli	Firmicutes	Bacteria	Human	1329377	Yes					Gram+	Aerobe
Bacillus_infantis_NRRL_B_14911	Bacillus infantis NRRL B-14911	Bacillus infantis	Bacillus	Bacillaceae	Bacillales	Bacilli	Firmicutes	Bacteria	Human	1367477	Yes	Environmental	Aquatic	Unclassified	Marine	Gram+	Aerobe
Bacillus_kwashiorkori_SIT6	Bacillus kwashiorkori	Bacillus kwashiorkori	Bacillus	Bacillaceae	Bacillales	Bacilli	Firmicutes	Bacteria	Human	1522318	Yes					Gram+	Facultative anaerobe
Bacillus_licheniformis_5NAP23	Bacillus licheniformis	Bacillus licheniformis	Bacillus	Bacillaceae	Bacillales	Bacilli	Firmicutes	Bacteria	Human	1402	Yes					Gram+	Facultative anaerobe
Bacillus_licheniformis_ATCC_14580	Bacillus licheniformis DSM 13 = ATCC 14580	Bacillus licheniformis	Bacillus	Bacillaceae	Bacillales	Bacilli	Firmicutes	Bacteria	Human	279010						Gram+	Facultative anaerobe
Bacillus_licheniformis_ERR2221106	Bacillus licheniformis	Bacillus licheniformis	Bacillus	Bacillaceae	Bacillales	Bacilli	Firmicutes	Bacteria	Human	1402						Gram+	Facultative anaerobe
Bacillus_licheniformis_ERR2230107	Bacillus licheniformis	Bacillus licheniformis	Bacillus	Bacillaceae	Bacillales	Bacilli	Firmicutes	Bacteria	Human	1402						Gram+	Facultative anaerobe
Bacillus_licheniformis_ERR2230161	Bacillus licheniformis	Bacillus licheniformis	Bacillus	Bacillaceae	Bacillales	Bacilli	Firmicutes	Bacteria	Human	1402						Gram+	Facultative anaerobe
Bacillus_licheniformis_HRBL_15TDI7	Bacillus licheniformis	Bacillus licheniformis	Bacillus	Bacillaceae	Bacillales	Bacilli	Firmicutes	Bacteria	Human	1402						Gram+	Facultative anaerobe
Bacillus_massilioanorexius_AP8	Bacillus massilioanorexius AP8	Bacillus massilioanorexius	Bacillus	Bacillaceae	Bacillales	Bacilli	Firmicutes	Bacteria	Human	1211814	Yes	Host-associated	Human	Large intestine	Digestive system	Gram+	Aerobe	Motile
Bacillus_massiliosenegalensis_JC6	Robertmurraya massiliosenegalensis JC6	Robertmurraya massiliosenegalensis	Robertmurraya	Bacillaceae	Bacillales	Bacilli	Firmicutes	Bacteria	Human	1034347	Yes	Host-associated	Human	Large intestine	Digestive system	Gram+	Aerobe	Motile
Bacillus_megaterium_DSM319	Priestia megaterium DSM 319	Priestia megaterium	Priestia	Bacillaceae	Bacillales	Bacilli	Firmicutes	Bacteria	Human	592022	Yes					Gram+	Aerobe	Motile
Bacillus_megaterium_NBRC_15308_ATCC_14581	Priestia megaterium NBRC 15308 = ATCC 14581	Priestia megaterium	Priestia	Bacillaceae	Bacillales	Bacilli	Firmicutes	Bacteria	Human	1348623	Yes					Gram+	Aerobe
Bacillus_megaterium_NCT_2	Priestia megaterium NCT-2	Priestia megaterium	Priestia	Bacillaceae	Bacillales	Bacilli	Firmicutes	Bacteria	Human	1138452	Yes					Gram+	Aerobe
Bacillus_megaterium_QM_B1551	Priestia megaterium QM B1551	Priestia megaterium	Priestia	Bacillaceae	Bacillales	Bacilli	Firmicutes	Bacteria	Human	545693	Yes					Gram+	Aerobe	Motile
Bacillus_megaterium_SF185	Priestia megaterium	Bacillus megaterium	Priestia	Bacillaceae	Bacillales	Bacilli	Firmicutes	Bacteria	Human	1404	Yes					Gram+	Aerobe
Bacillus_megaterium_WSH_002	Priestia megaterium WSH-002	Priestia megaterium	Priestia	Bacillaceae	Bacillales	Bacilli	Firmicutes	Bacteria	Human	1006007	Yes					Gram+	Aerobe	Motile
Bacillus_mojavensis_RO_H_1	Bacillus mojavensis RO-H-1 = KCTC 3706	Bacillus mojavensis	Bacillus	Bacillaceae	Bacillales	Bacilli	Firmicutes	Bacteria	Human	1051501	Yes	Environmental	Terrestrial	Unclassified	Soil	Gram+	Aerobe
Bacillus_mycoides_AH603	Bacillus cereus AH603	Bacillus cereus	Bacillus	Bacillaceae	Bacillales	Bacilli	Firmicutes	Bacteria	Human	526990						Gram+	Facultative anaerobe
Bacillus_mycoides_AH621	Bacillus cereus AH621	Bacillus cereus	Bacillus	Bacillaceae	Bacillales	Bacilli	Firmicutes	Bacteria	Human	526972						Gram+	Facultative anaerobe
Bacillus_mycoides_BHP	Bacillus mycoides	Bacillus mycoides	Bacillus	Bacillaceae	Bacillales	Bacilli	Firmicutes	Bacteria	Human	1405	Yes					Gram+	Facultative anaerobe
Bacillus_mycoides_BtB2_4	Bacillus cereus BtB2-4	Bacillus cereus	Bacillus	Bacillaceae	Bacillales	Bacilli	Firmicutes	Bacteria	Human	1053197						Gram+	Facultative anaerobe
Bacillus_mycoides_CER057	Bacillus cereus CER057	Bacillus cereus	Bacillus	Bacillaceae	Bacillales	Bacilli	Firmicutes	Bacteria	Human	1053198						Gram+	Facultative anaerobe
Bacillus_mycoides_CER074	Bacillus cereus CER074	Bacillus cereus	Bacillus	Bacillaceae	Bacillales	Bacilli	Firmicutes	Bacteria	Human	1053199						Gram+	Facultative anaerobe
Bacillus_mycoides_DSM_2048	Bacillus mycoides DSM 2048	Bacillus mycoides	Bacillus	Bacillaceae	Bacillales	Bacilli	Firmicutes	Bacteria	Human	526997	Yes	Environmental	Terrestrial	Unclassified	Soil	Gram+	Facultative anaerobe	Nonmotile
Bacillus_mycoides_VD078	Bacillus cereus VD078	Bacillus cereus	Bacillus	Bacillaceae	Bacillales	Bacilli	Firmicutes	Bacteria	Human	1053227						Gram+	Facultative anaerobe
Bacillus_mycoides_VDM019	Bacillus cereus VDM019	Bacillus cereus	Bacillus	Bacillaceae	Bacillales	Bacilli	Firmicutes	Bacteria	Human	1053246						Gram+	Facultative anaerobe
Bacillus_mycoides_VDM022	Bacillus cereus VDM022	Bacillus cereus	Bacillus	Bacillaceae	Bacillales	Bacilli	Firmicutes	Bacteria	Human	1053247						Gram+	Facultative anaerobe
Bacillus_nealsonii_AAU1	Niallia nealsonii AAU1	Niallia nealsonii	Niallia	Bacillaceae	Bacillales	Bacilli	Firmicutes	Bacteria	Human	1202533	Yes	Host-associated	Mammals	Foregut	Digestive system	Gram+	Facultative anaerobe
Bacillus_nov_ERR2221302	Bacillus	Bacillus nov. ERR2221302	Bacillus	Bacillaceae	Bacillales	Bacilli	Firmicutes	Bacteria	Human	1386						Gram+
Bacillus_paralicheniformis_ATCC_9945a	Bacillus paralicheniformis ATCC 9945a	Bacillus paralicheniformis	Bacillus	Bacillaceae	Bacillales	Bacilli	Firmicutes	Bacteria	Human	766760	Yes					Gram+	Facultative
Bacillus_pseudofirmus_OF4	Alkalihalophilus pseudofirmus OF4	Alkalihalophilus pseudofirmus	Alkalihalophilus	Bacillaceae	Bacillales	Bacilli	Firmicutes	Bacteria	Human	398511	Yes	Environmental	Terrestrial	Unclassified	Soil	Gram+	Facultative anaerobe	Motile
Bacillus_pseudomycoides_219298	Bacillus pseudomycoides	Bacillus pseudomycoides	Bacillus	Bacillaceae	Bacillales	Bacilli	Firmicutes	Bacteria	Human	64104	Yes					Gram+	Aerobe
Bacillus_pseudomycoides_Rock1_4	Bacillus mycoides Rock1-4	Bacillus mycoides	Bacillus	Bacillaceae	Bacillales	Bacilli	Firmicutes	Bacteria	Human	526998						Gram+	Facultative anaerobe
Bacillus_pseudomycoides_Rock3_17	Bacillus mycoides Rock3-17	Bacillus mycoides	Bacillus	Bacillaceae	Bacillales	Bacilli	Firmicutes	Bacteria	Human	526999						Gram+	Facultative anaerobe
Bacillus_pumilus_ATCC_7061	Bacillus pumilus ATCC 7061	Bacillus pumilus	Bacillus	Bacillaceae	Bacillales	Bacilli	Firmicutes	Bacteria	Human	536229	Yes					Gram+	Aerobe	Motile
Bacillus_pumilus_SAFR_032	Bacillus pumilus SAFR-032	Bacillus pumilus	Bacillus	Bacillaceae	Bacillales	Bacilli	Firmicutes	Bacteria	Human	315750	Yes	Engineered	Built environment	Unclassified	Unclassified	Gram+	Aerobe	Motile
Bacillus_pumilus_TUAT1	Bacillus pumilus	Bacillus pumilus	Bacillus	Bacillaceae	Bacillales	Bacilli	Firmicutes	Bacteria	Human	1408	Yes					Gram+	Aerobe
Bacillus_rubiinfantis_mt2	Bacillus rubiinfantis	Bacillus rubiinfantis	Bacillus	Bacillaceae	Bacillales	Bacilli	Firmicutes	Bacteria	Human	1499680	Yes	Host-associated	Human	Unclassified	Unclassified	Gram+
Bacillus_simplex_ERR2221243	Peribacillus simplex	Bacillus simplex	Peribacillus	Bacillaceae	Bacillales	Bacilli	Firmicutes	Bacteria	Human	1478						Gram+	Aerobe
Bacillus_smithii_7_3_47FAA	Bacillus smithii 7_3_47FAA	Bacillus smithii	Bacillus	Bacillaceae	Bacillales	Bacilli	Firmicutes	Bacteria	Human	665952	Yes	Host-associated	Human	Unclassified	Digestive system	Gram+	Facultative anaerobe
Bacillus_sonorensis_L12	Bacillus sonorensis L12	Bacillus sonorensis	Bacillus	Bacillaceae	Bacillales	Bacilli	Firmicutes	Bacteria	Human	1274524	Yes	Engineered	Food production	Unclassified	Unclassified	Gram+	Facultative anaerobe
Bacillus_sp_7_6_55CFAA_CT2	Bacillus sp. 7_6_55CFAA_CT2	Bacillus sp. 7_6_55CFAA_CT2	Bacillus	Bacillaceae	Bacillales	Bacilli	Firmicutes	Bacteria	Human	665957	Yes	Host-associated	Human	Unclassified	Unclassified	Gram+
Bacillus_sp_B_jedd	Bacillus sp. B-jedd	Bacillus sp. B-jedd	Bacillus	Bacillaceae	Bacillales	Bacilli	Firmicutes	Bacteria	Human	1476857						Gram+
Bacillus_subtilis_B_1	Bacillus subtilis	Bacillus subtilis	Bacillus	Bacillaceae	Bacillales	Bacilli	Firmicutes	Bacteria	Human	1423	Yes					Gram+	Facultative anaerobe
Bacillus_subtilis_BSn5	Bacillus subtilis BSn5	Bacillus subtilis	Bacillus	Bacillaceae	Bacillales	Bacilli	Firmicutes	Bacteria	Human	936156	Yes	Host-associated	Plants	Unclassified	Unclassified	Gram+	Facultative anaerobe	Motile
Bacillus_subtilis_ERR2221132	Bacillus subtilis	Bacillus subtilis	Bacillus	Bacillaceae	Bacillales	Bacilli	Firmicutes	Bacteria	Human	1423						Gram+	Facultative anaerobe
Bacillus_subtilis_QB928	Bacillus subtilis QB928	Bacillus subtilis	Bacillus	Bacillaceae	Bacillales	Bacilli	Firmicutes	Bacteria	Human	1220533	Yes					Gram+	Facultative anaerobe
Bacillus_subtilis_str_168	Bacillus subtilis subsp. subtilis str. 168	Bacillus subtilis	Bacillus	Bacillaceae	Bacillales	Bacilli	Firmicutes	Bacteria	Human	224308	Yes	Environmental	Terrestrial	Unclassified	Soil	Gram+	Facultative anaerobe	Motile
Bacillus_subtilis_subsp_natto_BEST195	Bacillus subtilis subsp. natto BEST195	Bacillus subtilis	Bacillus	Bacillaceae	Bacillales	Bacilli	Firmicutes	Bacteria	Human	645657	Yes	Engineered	Food production	Unclassified	Unclassified	Gram+	Facultative anaerobe	Motile
Bacillus_subtilis_subsp_spizizenii_ATCC_6633	Bacillus subtilis subsp. spizizenii ATCC 6633 = JCM 2499	Bacillus spizizenii	Bacillus	Bacillaceae	Bacillales	Bacilli	Firmicutes	Bacteria	Human	703612	Yes					Gram+	Facultative anaerobe	Motile
Bacillus_subtilis_subsp_spizizenii_DV1_B_1	Bacillus subtilis subsp. spizizenii DV1-B-1	Bacillus spizizenii	Bacillus	Bacillaceae	Bacillales	Bacilli	Firmicutes	Bacteria	Human	1051503	Yes	Environmental	Terrestrial	Unclassified	Soil	Gram+	Facultative anaerobe	Motile
Bacillus_subtilis_subsp_spizizenii_str_W23	Bacillus subtilis subsp. spizizenii str. W23	Bacillus spizizenii	Bacillus	Bacillaceae	Bacillales	Bacilli	Firmicutes	Bacteria	Human	655816	Yes	Environmental	Terrestrial	Unclassified	Soil	Gram+	Facultative anaerobe	Motile
Bacillus_subtilis_subsp_spizizenii_TU_B_10	Bacillus subtilis subsp. spizizenii TU-B-10	Bacillus spizizenii	Bacillus	Bacillaceae	Bacillales	Bacilli	Firmicutes	Bacteria	Human	1052585	Yes	Environmental	Terrestrial	Unclassified	Soil	Gram+	Facultative anaerobe	Motile
Bacillus_subtilis_subsp_subtilis_516_BAMY_102_633920_16710904	Bacillus subtilis subsp. subtilis	Bacillus subtilis	Bacillus	Bacillaceae	Bacillales	Bacilli	Firmicutes	Bacteria	Human	135461						Gram+	Facultative anaerobe
Bacillus_subtilis_subsp_subtilis_6051_HGW	Bacillus subtilis subsp. subtilis 6051-HGW	Bacillus subtilis	Bacillus	Bacillaceae	Bacillales	Bacilli	Firmicutes	Bacteria	Human	1147161	Yes	Environmental	Terrestrial	Unclassified	Soil	Gram+	Facultative anaerobe	Motile
Bacillus_subtilis_subsp_subtilis_str_BAB_1	Bacillus subtilis subsp. subtilis str. BAB-1	Bacillus subtilis	Bacillus	Bacillaceae	Bacillales	Bacilli	Firmicutes	Bacteria	Human	1302650	Yes					Gram+	Facultative anaerobe
Bacillus_subtilis_subsp_subtilis_str_BSP1	Bacillus subtilis subsp. subtilis str. BSP1	Bacillus subtilis	Bacillus	Bacillaceae	Bacillales	Bacilli	Firmicutes	Bacteria	Human	1192196	Yes					Gram+	Facultative anaerobe
Bacillus_subtilis_subsp_subtilis_str_JH642	Bacillus subtilis subsp. subtilis str. JH642	Bacillus subtilis	Bacillus	Bacillaceae	Bacillales	Bacilli	Firmicutes	Bacteria	Human	535025	Yes					Gram+	Facultative anaerobe	Motile
Bacillus_subtilis_subsp_subtilis_str_NCIB_3610	Bacillus subtilis subsp. subtilis NCIB 3610 = ATCC 6051 = DSM 10	Bacillus subtilis	Bacillus	Bacillaceae	Bacillales	Bacilli	Firmicutes	Bacteria	Human	535026	Yes	Environmental	Terrestrial	Unclassified	Soil	Gram+	Facultative anaerobe
Bacillus_subtilis_subsp_subtilis_str_RO_NN_1	Bacillus subtilis subsp. subtilis str. RO-NN-1	Bacillus subtilis	Bacillus	Bacillaceae	Bacillales	Bacilli	Firmicutes	Bacteria	Human	1052588	Yes					Gram+	Facultative anaerobe	Motile
Bacillus_subtilis_subsp_subtilis_str_SMY	Bacillus subtilis subsp. subtilis str. SMY	Bacillus subtilis	Bacillus	Bacillaceae	Bacillales	Bacilli	Firmicutes	Bacteria	Human	535024	Yes	Environmental	Terrestrial	Unclassified	Soil	Gram+	Facultative anaerobe	Motile
Bacillus_testis_DSM_101190	Bacillus testis DSM 101190	Bacillus testis	Bacillus	Bacillaceae	Bacillales	Bacilli	Firmicutes	Bacteria	Human	1622072						Gram+
Bacillus_thermoamylovorans_1A1	Caldibacillus thermoamylovorans	Bacillus thermoamylovorans	Caldibacillus	Bacillaceae	Bacillales	Bacilli	Firmicutes	Bacteria	Human	35841	Yes					Gram+	Facultative anaerobe
Bacillus_thuringiensis_BMB171	Bacillus thuringiensis BMB171	Bacillus thuringiensis	Bacillus	Bacillaceae	Bacillales	Bacilli	Firmicutes	Bacteria	Human	714359	Yes	Engineered	Lab synthesis	Unclassified	Unclassified	Gram+	Facultative anaerobe	Nonmotile
Bacillus_thuringiensis_Bt407	Bacillus thuringiensis Bt407	Bacillus thuringiensis	Bacillus	Bacillaceae	Bacillales	Bacilli	Firmicutes	Bacteria	Human	527021	Yes					Gram+	Facultative anaerobe	Motile
Bacillus_thuringiensis_ERR2230164	Bacillus thuringiensis	Bacillus thuringiensis	Bacillus	Bacillaceae	Bacillales	Bacilli	Firmicutes	Bacteria	Human	1428						Gram+	Facultative anaerobe
Bacillus_thuringiensis_HD_771	Bacillus thuringiensis HD-771	Bacillus thuringiensis	Bacillus	Bacillaceae	Bacillales	Bacilli	Firmicutes	Bacteria	Human	1218175	Yes					Gram+	Facultative anaerobe
Bacillus_thuringiensis_HD_789	Bacillus thuringiensis HD-789	Bacillus thuringiensis	Bacillus	Bacillaceae	Bacillales	Bacilli	Firmicutes	Bacteria	Human	1217737	Yes					Gram+	Facultative anaerobe	Nonmotile
Bacillus_thuringiensis_HD571	Bacillus thuringiensis	Bacillus thuringiensis	Bacillus	Bacillaceae	Bacillales	Bacilli	Firmicutes	Bacteria	Human	1428	Yes					Gram+	Facultative anaerobe
Bacillus_thuringiensis_IBL_200	Bacillus thuringiensis IBL 200	Bacillus thuringiensis	Bacillus	Bacillaceae	Bacillales	Bacilli	Firmicutes	Bacteria	Human	527019	Yes	Host-associated	Human	Unclassified	Unclassified	Gram+	Facultative anaerobe	Motile
Bacillus_thuringiensis_IBL_4222	Bacillus thuringiensis IBL 4222	Bacillus thuringiensis	Bacillus	Bacillaceae	Bacillales	Bacilli	Firmicutes	Bacteria	Human	527020	Yes	Host-associated	Mammals	Unclassified	Unclassified	Gram+	Facultative anaerobe	Motile
Bacillus_thuringiensis_MC28	Bacillus thuringiensis MC28	Bacillus thuringiensis	Bacillus	Bacillaceae	Bacillales	Bacilli	Firmicutes	Bacteria	Human	1195464	Yes	Environmental	Terrestrial	Unclassified	Unclassified	Gram+	Facultative anaerobe
Bacillus_thuringiensis_serovar_andalousiensis_BGSC_4AW1	Bacillus thuringiensis serovar andalousiensis BGSC 4AW1	Bacillus thuringiensis	Bacillus	Bacillaceae	Bacillales	Bacilli	Firmicutes	Bacteria	Human	527032	Yes					Gram+	Facultative anaerobe	Motile
Bacillus_thuringiensis_serovar_berliner_ATCC_10792	Bacillus thuringiensis serovar berliner ATCC 10792	Bacillus thuringiensis	Bacillus	Bacillaceae	Bacillales	Bacilli	Firmicutes	Bacteria	Human	527031	Yes	Host-associated	Insecta	Unclassified	Unclassified	Gram+	Facultative anaerobe	Motile
Bacillus_thuringiensis_serovar_chinensis_CT_43	Bacillus thuringiensis serovar chinensis CT-43	Bacillus thuringiensis	Bacillus	Bacillaceae	Bacillales	Bacilli	Firmicutes	Bacteria	Human	541229	Yes					Gram+	Facultative anaerobe	Nonmotile
Bacillus_thuringiensis_serovar_finitimus_YBT_020	Bacillus thuringiensis serovar finitimus YBT-020	Bacillus thuringiensis	Bacillus	Bacillaceae	Bacillales	Bacilli	Firmicutes	Bacteria	Human	930170	Yes	Host-associated	Plants	Unclassified	Unclassified	Gram+	Facultative anaerobe	Motile
Bacillus_thuringiensis_serovar_huazhongensis_BGSC_4BD1	Bacillus thuringiensis serovar huazhongensis BGSC 4BD1	Bacillus thuringiensis	Bacillus	Bacillaceae	Bacillales	Bacilli	Firmicutes	Bacteria	Human	527030	Yes					Gram+	Facultative anaerobe	Motile
Bacillus_thuringiensis_serovar_konkukian_str_97_27	[Bacillus thuringiensis] serovar konkukian str. 97-27	Bacillus thuringiensis	Bacillus	Bacillaceae	Bacillales	Bacilli	Firmicutes	Bacteria	Human	281309	Yes	Host-associated	Human	Unclassified	Unclassified	Gram+	Facultative anaerobe	Motile
Bacillus_thuringiensis_serovar_kurstaki_str_HD73	Bacillus thuringiensis serovar kurstaki str. HD73	Bacillus thuringiensis	Bacillus	Bacillaceae	Bacillales	Bacilli	Firmicutes	Bacteria	Human	1279365	Yes					Gram+	Facultative anaerobe
Bacillus_thuringiensis_serovar_kurstaki_str_T03a001	Bacillus thuringiensis serovar kurstaki str. T03a001	Bacillus thuringiensis	Bacillus	Bacillaceae	Bacillales	Bacilli	Firmicutes	Bacteria	Human	527023	Yes	Host-associated	Insecta	Unclassified	Unclassified	Gram+	Facultative anaerobe	Motile
Bacillus_thuringiensis_serovar_monterrey_BGSC_4AJ1	Bacillus thuringiensis serovar monterrey BGSC 4AJ1	Bacillus thuringiensis	Bacillus	Bacillaceae	Bacillales	Bacilli	Firmicutes	Bacteria	Human	527022	Yes					Gram+	Facultative anaerobe	Motile
Bacillus_thuringiensis_serovar_pakistani_str_T13001	Bacillus thuringiensis serovar pakistani str. T13001	Bacillus thuringiensis	Bacillus	Bacillaceae	Bacillales	Bacilli	Firmicutes	Bacteria	Human	527027	Yes	Host-associated	Insecta	Unclassified	Unclassified	Gram+	Facultative anaerobe	Motile
Bacillus_thuringiensis_serovar_pondicheriensis_BGSC_4BA1	Bacillus thuringiensis serovar pondicheriensis BGSC 4BA1	Bacillus thuringiensis	Bacillus	Bacillaceae	Bacillales	Bacilli	Firmicutes	Bacteria	Human	527029	Yes	Environmental	Terrestrial	Unclassified	Soil	Gram+	Facultative anaerobe	Motile
Bacillus_thuringiensis_serovar_pulsiensis_BGSC_4CC1	Bacillus thuringiensis serovar pulsiensis BGSC 4CC1	Bacillus thuringiensis	Bacillus	Bacillaceae	Bacillales	Bacilli	Firmicutes	Bacteria	Human	527028	Yes	Environmental	Terrestrial	Unclassified	Agricultural field	Gram+	Facultative anaerobe	Motile
Bacillus_thuringiensis_serovar_thuringiensis_str_IS5056	Bacillus thuringiensis serovar thuringiensis str. IS5056	Bacillus thuringiensis	Bacillus	Bacillaceae	Bacillales	Bacilli	Firmicutes	Bacteria	Human	1286404	Yes	Environmental	Terrestrial	Unclassified	Soil	Gram+	Facultative anaerobe
Bacillus_thuringiensis_serovar_thuringiensis_str_T01001	Bacillus thuringiensis serovar thuringiensis str. T01001	Bacillus thuringiensis	Bacillus	Bacillaceae	Bacillales	Bacilli	Firmicutes	Bacteria	Human	527025	Yes	Host-associated	Insecta	Unclassified	Unclassified	Gram+	Facultative anaerobe	Motile
Bacillus_thuringiensis_serovar_tochigiensis_BGSC_4Y1	Bacillus thuringiensis serovar tochigiensis BGSC 4Y1	Bacillus thuringiensis	Bacillus	Bacillaceae	Bacillales	Bacilli	Firmicutes	Bacteria	Human	527024	Yes	Environmental	Terrestrial	Unclassified	Soil	Gram+	Facultative anaerobe	Motile
Bacillus_thuringiensis_str_Al_Hakam	Bacillus thuringiensis str. Al Hakam	Bacillus thuringiensis	Bacillus	Bacillaceae	Bacillales	Bacilli	Firmicutes	Bacteria	Human	412694	Yes	Engineered	Industrial production	Unclassified	Unclassified	Gram+	Facultative anaerobe	Motile
Bacillus_timonensis_10403023	Bacillus timonensis	Bacillus timonensis	Bacillus	Bacillaceae	Bacillales	Bacilli	Firmicutes	Bacteria	Human	1033734	Yes	Host-associated	Human	Large intestine	Digestive system	Gram+	Aerobe	Motile
Bacillus_toyonensis_BAG1O_2	Bacillus cereus BAG1O-2	Bacillus cereus	Bacillus	Bacillaceae	Bacillales	Bacilli	Firmicutes	Bacteria	Human	1053168						Gram+	Facultative anaerobe
Bacillus_toyonensis_HuB4_10	Bacillus cereus HuB4-10	Bacillus cereus	Bacillus	Bacillaceae	Bacillales	Bacilli	Firmicutes	Bacteria	Human	1053210						Gram+	Facultative anaerobe
Bacillus_vallismortis_DV1_F_3	Bacillus vallismortis DV1-F-3	Bacillus vallismortis	Bacillus	Bacillaceae	Bacillales	Bacilli	Firmicutes	Bacteria	Human	1051502	Yes	Environmental	Terrestrial	Unclassified	Soil	Gram+	Aerobe	Motile
Bacillus_velezensis_AS433	Bacillus velezensis AS43.3	Bacillus velezensis	Bacillus	Bacillaceae	Bacillales	Bacilli	Firmicutes	Bacteria	Human	1225788	Yes					Gram+	Aerobe
Bacillus_velezensis_L_H15	Bacillus velezensis	Bacillus velezensis	Bacillus	Bacillaceae	Bacillales	Bacilli	Firmicutes	Bacteria	Human	492670						Gram+	Aerobe
Bacillus_velezensis_UCMB5036	Bacillus velezensis UCMB5036	Bacillus velezensis	Bacillus	Bacillaceae	Bacillales	Bacilli	Firmicutes	Bacteria	Human	1150475	Yes					Gram+	Aerobe
Bacillus_wiedmannii_BAG2X1_2	Bacillus cereus BAG2X1-2	Bacillus cereus	Bacillus	Bacillaceae	Bacillales	Bacilli	Firmicutes	Bacteria	Human	1053180						Gram+	Facultative anaerobe
Bacillus_wiedmannii_BAG5X2_1	Bacillus cereus BAG5X2-1	Bacillus cereus	Bacillus	Bacillaceae	Bacillales	Bacilli	Firmicutes	Bacteria	Human	1053191						Gram+	Facultative anaerobe
Bacillus_wiedmannii_BAG6X1_1	Bacillus cereus BAG6X1-1	Bacillus cereus	Bacillus	Bacillaceae	Bacillales	Bacilli	Firmicutes	Bacteria	Human	1053194						Gram+	Facultative anaerobe
Bacillus_wiedmannii_MM3	Bacillus cereus MM3	Bacillus cereus	Bacillus	Bacillaceae	Bacillales	Bacilli	Firmicutes	Bacteria	Human	526971						Gram+	Facultative anaerobe
Bacteroidales_nov_ERR2221200	Bacteroidales	Bacteroidales nov. ERR2221200	unclassified Bacteroidales	unclassified Bacteroidales	Bacteroidales	Bacteroidia	Bacteroidetes	Bacteria	Human	171549						Gram-
Bacteroides_acidifaciens_1e8A	Bacteroides acidifaciens	Bacteroides acidifaciens	Bacteroides	Bacteroidaceae	Bacteroidales	Bacteroidia	Bacteroidetes	Bacteria	Mouse	85831	Yes					Gram-	Obligate anaerobe
Bacteroides_acidifaciens_ERR2221207	Bacteroides acidifaciens	Bacteroides acidifaciens	Bacteroides	Bacteroidaceae	Bacteroidales	Bacteroidia	Bacteroidetes	Bacteria	Human	85831						Gram-	Obligate anaerobe
Bacteroides_acidifaciens_ERR2221208	Bacteroides acidifaciens	Bacteroides acidifaciens	Bacteroides	Bacteroidaceae	Bacteroidales	Bacteroidia	Bacteroidetes	Bacteria	Human	85831						Gram-	Obligate anaerobe
Bacteroides_acidifaciens_ERR2221211	Bacteroides acidifaciens	Bacteroides acidifaciens	Bacteroides	Bacteroidaceae	Bacteroidales	Bacteroidia	Bacteroidetes	Bacteria	Human	85831						Gram-	Obligate anaerobe
Bacteroides_acidifaciens_JCM_10556	Bacteroides acidifaciens JCM 10556	Bacteroides acidifaciens	Bacteroides	Bacteroidaceae	Bacteroidales	Bacteroidia	Bacteroidetes	Bacteria	Human	1235814	Yes	Host-associated	Mammals	Unclassified	Digestive system	Gram-	Obligate anaerobe	Nonmotile
Bacteroides_barnesiae_DSM_18169_JCM_13652	Phocaeicola barnesiae DSM 18169 = JCM 13652	Phocaeicola barnesiae	Phocaeicola	Bacteroidaceae	Bacteroidales	Bacteroidia	Bacteroidetes	Bacteria	Mouse	1121094	Yes	Host-associated	Birds	Unclassified	Digestive system	Gram-	Obligate anaerobe	Nonmotile
Bacteroides_caccae_ATCC_43185	Bacteroides caccae ATCC 43185	Bacteroides caccae	Bacteroides	Bacteroidaceae	Bacteroidales	Bacteroidia	Bacteroidetes	Bacteria	Human	411901	Yes					Gram-	Obligate anaerobe
Bacteroides_caccae_CL03T12C61	Bacteroides caccae CL03T12C61	Bacteroides caccae	Bacteroides	Bacteroidaceae	Bacteroidales	Bacteroidia	Bacteroidetes	Bacteria	Human	997873	Yes	Host-associated	Human	Unclassified	Unclassified	Gram-	Obligate anaerobe
Bacteroides_caccae_ERR1022396	Bacteroides caccae	Bacteroides caccae	Bacteroides	Bacteroidaceae	Bacteroidales	Bacteroidia	Bacteroidetes	Bacteria	Human	47678						Gram-	Obligate anaerobe
Bacteroides_caccae_ERR1022460	Bacteroides caccae	Bacteroides caccae	Bacteroides	Bacteroidaceae	Bacteroidales	Bacteroidia	Bacteroidetes	Bacteria	Human	47678						Gram-	Obligate anaerobe
Bacteroides_caccae_ERR2221107	Bacteroides caccae	Bacteroides caccae	Bacteroides	Bacteroidaceae	Bacteroidales	Bacteroidia	Bacteroidetes	Bacteria	Human	47678						Gram-	Obligate anaerobe
Bacteroides_caccae_ERR2221357	Bacteroides caccae	Bacteroides caccae	Bacteroides	Bacteroidaceae	Bacteroidales	Bacteroidia	Bacteroidetes	Bacteria	Human	47678						Gram-	Obligate anaerobe
Bacteroides_caecimuris_I48	Bacteroides caecimuris	Bacteroides caecimuris	Bacteroides	Bacteroidaceae	Bacteroidales	Bacteroidia	Bacteroidetes	Bacteria	Mouse	1796613	Yes	Host-associated	Mammals	Unclassified	Unclassified	Gram-	Obligate anaerobe
Bacteroides_cellulosilyticus_CL02T12C19	Bacteroides cellulosilyticus CL02T12C19	Bacteroides cellulosilyticus	Bacteroides	Bacteroidaceae	Bacteroidales	Bacteroidia	Bacteroidetes	Bacteria	Human	997874	Yes	Host-associated	Human	Unclassified	Unclassified	Gram-	Obligate anaerobe
Bacteroides_cellulosilyticus_DSM_14838	Bacteroides cellulosilyticus DSM 14838	Bacteroides cellulosilyticus	Bacteroides	Bacteroidaceae	Bacteroidales	Bacteroidia	Bacteroidetes	Bacteria	Human	537012	Yes	Host-associated	Human	Large intestine	Digestive system	Gram-	Obligate anaerobe	Nonmotile
Bacteroides_cellulosilyticus_ERR1022414	Bacteroides cellulosilyticus	Bacteroides cellulosilyticus	Bacteroides	Bacteroidaceae	Bacteroidales	Bacteroidia	Bacteroidetes	Bacteria	Human	246787						Gram-	Obligate anaerobe
Bacteroides_cellulosilyticus_ERR2221108	Bacteroides cellulosilyticus	Bacteroides cellulosilyticus	Bacteroides	Bacteroidaceae	Bacteroidales	Bacteroidia	Bacteroidetes	Bacteria	Human	246787						Gram-	Obligate anaerobe
Bacteroides_cellulosilyticus_ERR2221262	Bacteroides cellulosilyticus	Bacteroides cellulosilyticus	Bacteroides	Bacteroidaceae	Bacteroidales	Bacteroidia	Bacteroidetes	Bacteria	Human	246787						Gram-	Obligate anaerobe
Bacteroides_cellulosilyticus_ERR2221326	Bacteroides cellulosilyticus	Bacteroides cellulosilyticus	Bacteroides	Bacteroidaceae	Bacteroidales	Bacteroidia	Bacteroidetes	Bacteria	Human	246787						Gram-	Obligate anaerobe
Bacteroides_cellulosilyticus_ERR2230100	Bacteroides cellulosilyticus	Bacteroides cellulosilyticus	Bacteroides	Bacteroidaceae	Bacteroidales	Bacteroidia	Bacteroidetes	Bacteria	Human	246787						Gram-	Obligate anaerobe
Bacteroides_cellulosilyticus_WH2	Bacteroides cellulosilyticus WH2	Bacteroides cellulosilyticus	Bacteroides	Bacteroidaceae	Bacteroidales	Bacteroidia	Bacteroidetes	Bacteria	Human	1268240	Yes					Gram-	Obligate anaerobe
Bacteroides_clarus_ERR2221196	Bacteroides clarus	Bacteroides clarus	Bacteroides	Bacteroidaceae	Bacteroidales	Bacteroidia	Bacteroidetes	Bacteria	Human	626929						Gram-	Obligate anaerobe
Bacteroides_clarus_ERR2221286	Bacteroides clarus	Bacteroides clarus	Bacteroides	Bacteroidaceae	Bacteroidales	Bacteroidia	Bacteroidetes	Bacteria	Human	626929						Gram-	Obligate anaerobe
Bacteroides_clarus_ERR2230074	Bacteroides clarus	Bacteroides clarus	Bacteroides	Bacteroidaceae	Bacteroidales	Bacteroidia	Bacteroidetes	Bacteria	Human	626929						Gram-	Obligate anaerobe
Bacteroides_clarus_YIT_12056	Bacteroides clarus YIT 12056	Bacteroides clarus	Bacteroides	Bacteroidaceae	Bacteroidales	Bacteroidia	Bacteroidetes	Bacteria	Human	762984	Yes	Host-associated	Human	Large intestine	Digestive system	Gram-	Obligate anaerobe
Bacteroides_coprocola_M16_DSM_17136	Phocaeicola coprocola DSM 17136	Phocaeicola coprocola	Phocaeicola	Bacteroidaceae	Bacteroidales	Bacteroidia	Bacteroidetes	Bacteria	Human	470145	Yes	Host-associated	Human	Large intestine	Digestive system	Gram-	Obligate anaerobe	Nonmotile
Bacteroides_coprophilus_DSM_18228	Phocaeicola coprophilus DSM 18228 = JCM 13818	Phocaeicola coprophilus	Phocaeicola	Bacteroidaceae	Bacteroidales	Bacteroidia	Bacteroidetes	Bacteria	Human	547042	Yes					Gram-	Obligate anaerobe
Bacteroides_coprosuis_DSM_18011	Bacteroides coprosuis DSM 18011	Bacteroides coprosuis	Bacteroides	Bacteroidaceae	Bacteroidales	Bacteroidia	Bacteroidetes	Bacteria	Human	679937	Yes	Engineered	Solid waste	Unclassified	Animal waste	Gram-	Obligate anaerobe	Nonmotile
Bacteroides_dorei_CL02T00C15	Phocaeicola dorei CL02T00C15	Phocaeicola dorei	Phocaeicola	Bacteroidaceae	Bacteroidales	Bacteroidia	Bacteroidetes	Bacteria	Human	997875	Yes	Host-associated	Human	Unclassified	Unclassified	Gram-	Obligate anaerobe
Bacteroides_dorei_CL02T12C06	Phocaeicola dorei CL02T12C06	Phocaeicola dorei	Phocaeicola	Bacteroidaceae	Bacteroidales	Bacteroidia	Bacteroidetes	Bacteria	Human	997876	Yes	Host-associated	Human	Unclassified	Unclassified	Gram-	Obligate anaerobe
Bacteroides_dorei_CL03T12C01	Phocaeicola dorei CL03T12C01	Phocaeicola dorei	Phocaeicola	Bacteroidaceae	Bacteroidales	Bacteroidia	Bacteroidetes	Bacteria	Human	997877	Yes	Host-associated	Human	Intestine	Digestive system	Gram-	Obligate anaerobe
Bacteroides_dorei_DSM_17855	Phocaeicola dorei DSM 17855	Phocaeicola dorei	Phocaeicola	Bacteroidaceae	Bacteroidales	Bacteroidia	Bacteroidetes	Bacteria	Human	483217	Yes	Host-associated	Human	Large intestine	Digestive system	Gram-	Obligate anaerobe	Nonmotile
Bacteroides_dorei_ERR2221252	Phocaeicola dorei	Bacteroides dorei	Phocaeicola	Bacteroidaceae	Bacteroidales	Bacteroidia	Bacteroidetes	Bacteria	Human	357276						Gram-	Obligate anaerobe
Bacteroides_dorei_ERR2230082	Phocaeicola dorei	Bacteroides dorei	Phocaeicola	Bacteroidaceae	Bacteroidales	Bacteroidia	Bacteroidetes	Bacteria	Human	357276						Gram-	Obligate anaerobe
Bacteroides_eggerthii_1_2_48FAA	Bacteroides eggerthii 1_2_48FAA	Bacteroides eggerthii	Bacteroides	Bacteroidaceae	Bacteroidales	Bacteroidia	Bacteroidetes	Bacteria	Human	665953	Yes	Host-associated	Human	Unclassified	Digestive system	Gram-	Obligate anaerobe
Bacteroides_eggerthii_DSM_20697	Bacteroides eggerthii DSM 20697	Bacteroides eggerthii	Bacteroides	Bacteroidaceae	Bacteroidales	Bacteroidia	Bacteroidetes	Bacteria	Human	483216	Yes	Host-associated	Human	Large intestine	Digestive system	Gram-	Obligate anaerobe	Nonmotile
Bacteroides_faecis_ERR1022362	Bacteroides faecis	Bacteroides faecis	Bacteroides	Bacteroidaceae	Bacteroidales	Bacteroidia	Bacteroidetes	Bacteria	Human	674529						Gram-	Obligate anaerobe
Bacteroides_faecis_ERR1203949	Bacteroides faecis	Bacteroides faecis	Bacteroides	Bacteroidaceae	Bacteroidales	Bacteroidia	Bacteroidetes	Bacteria	Human	674529						Gram-	Obligate anaerobe
Bacteroides_faecis_ERR1204043	Bacteroides faecis	Bacteroides faecis	Bacteroides	Bacteroidaceae	Bacteroidales	Bacteroidia	Bacteroidetes	Bacteria	Human	674529						Gram-	Obligate anaerobe
Bacteroides_faecis_ERR2221133	Bacteroides faecis	Bacteroides faecis	Bacteroides	Bacteroidaceae	Bacteroidales	Bacteroidia	Bacteroidetes	Bacteria	Human	674529						Gram-	Obligate anaerobe
Bacteroides_faecis_MAJ27	Bacteroides faecis MAJ27	Bacteroides faecis	Bacteroides	Bacteroidaceae	Bacteroidales	Bacteroidia	Bacteroidetes	Bacteria	Human	1077285	Yes	Host-associated	Mammals	Large intestine	Digestive system	Gram-	Obligate anaerobe	Nonmotile
Bacteroides_finegoldii_DSM_17565	Bacteroides finegoldii DSM 17565	Bacteroides finegoldii	Bacteroides	Bacteroidaceae	Bacteroidales	Bacteroidia	Bacteroidetes	Bacteria	Human	483215	Yes	Host-associated	Human	Large intestine	Digestive system	Gram-	Obligate anaerobe	Nonmotile
Bacteroides_finegoldii_ERR1022298	Bacteroides finegoldii	Bacteroides finegoldii	Bacteroides	Bacteroidaceae	Bacteroidales	Bacteroidia	Bacteroidetes	Bacteria	Human	338188						Gram-	Obligate anaerobe
Bacteroides_finegoldii_ERR1022319	Bacteroides finegoldii	Bacteroides finegoldii	Bacteroides	Bacteroidaceae	Bacteroidales	Bacteroidia	Bacteroidetes	Bacteria	Human	338188						Gram-	Obligate anaerobe
Bacteroides_fluxus_YIT_12057	Bacteroides fluxus YIT 12057	Bacteroides fluxus	Bacteroides	Bacteroidaceae	Bacteroidales	Bacteroidia	Bacteroidetes	Bacteria	Human	763034	Yes	Host-associated	Human	Large intestine	Digestive system	Gram-	Obligate anaerobe
Bacteroides_fragilis_3_1_12	Bacteroides fragilis 3_1_12	Bacteroides fragilis	Bacteroides	Bacteroidaceae	Bacteroidales	Bacteroidia	Bacteroidetes	Bacteria	Human	457424	Yes	Host-associated	Human	Unclassified	Digestive system	Gram-	Obligate anaerobe	Nonmotile
Bacteroides_fragilis_638R	Bacteroides fragilis 638R	Bacteroides fragilis	Bacteroides	Bacteroidaceae	Bacteroidales	Bacteroidia	Bacteroidetes	Bacteria	Human	862962	Yes	Host-associated	Unclassified	Unclassified	Unclassified	Gram-	Obligate anaerobe
Bacteroides_fragilis_BOB25	Bacteroides fragilis	Bacteroides fragilis	Bacteroides	Bacteroidaceae	Bacteroidales	Bacteroidia	Bacteroidetes	Bacteria	Human	817	Yes					Gram-	Obligate anaerobe
Bacteroides_fragilis_CL03T00C08	Bacteroides fragilis CL03T00C08	Bacteroides fragilis	Bacteroides	Bacteroidaceae	Bacteroidales	Bacteroidia	Bacteroidetes	Bacteria	Human	997878	Yes	Host-associated	Human	Unclassified	Unclassified	Gram-	Obligate anaerobe
Bacteroides_fragilis_CL03T12C07	Bacteroides fragilis CL03T12C07	Bacteroides fragilis	Bacteroides	Bacteroidaceae	Bacteroidales	Bacteroidia	Bacteroidetes	Bacteria	Human	997879	Yes	Host-associated	Human	Unclassified	Unclassified	Gram-	Obligate anaerobe
Bacteroides_fragilis_CL05T00C42	Bacteroides fragilis CL05T00C42	Bacteroides fragilis	Bacteroides	Bacteroidaceae	Bacteroidales	Bacteroidia	Bacteroidetes	Bacteria	Human	997880						Gram-	Obligate anaerobe
Bacteroides_fragilis_CL05T12C13	Bacteroides fragilis CL05T12C13	Bacteroides fragilis	Bacteroides	Bacteroidaceae	Bacteroidales	Bacteroidia	Bacteroidetes	Bacteria	Human	997881	Yes	Host-associated	Human	Unclassified	Unclassified	Gram-	Obligate anaerobe
Bacteroides_fragilis_CL07T00C01	Bacteroides fragilis CL07T00C01	Bacteroides fragilis	Bacteroides	Bacteroidaceae	Bacteroidales	Bacteroidia	Bacteroidetes	Bacteria	Human	997882	Yes	Host-associated	Human	Unclassified	Unclassified	Gram-	Obligate anaerobe
Bacteroides_fragilis_CL07T12C05	Bacteroides fragilis CL07T12C05	Bacteroides fragilis	Bacteroides	Bacteroidaceae	Bacteroidales	Bacteroidia	Bacteroidetes	Bacteria	Human	997883	Yes	Host-associated	Human	Unclassified	Unclassified	Gram-	Obligate anaerobe
Bacteroides_fragilis_ERR1022457	Bacteroides fragilis	Bacteroides fragilis	Bacteroides	Bacteroidaceae	Bacteroidales	Bacteroidia	Bacteroidetes	Bacteria	Human	817						Gram-	Obligate anaerobe
Bacteroides_fragilis_ERR1203962	Bacteroides fragilis	Bacteroides fragilis	Bacteroides	Bacteroidaceae	Bacteroidales	Bacteroidia	Bacteroidetes	Bacteria	Human	817						Gram-	Obligate anaerobe
Bacteroides_fragilis_ERR1204056	Bacteroides fragilis	Bacteroides fragilis	Bacteroides	Bacteroidaceae	Bacteroidales	Bacteroidia	Bacteroidetes	Bacteria	Human	817						Gram-	Obligate anaerobe
Bacteroides_fragilis_ERR2221134	Bacteroides fragilis	Bacteroides fragilis	Bacteroides	Bacteroidaceae	Bacteroidales	Bacteroidia	Bacteroidetes	Bacteria	Human	817						Gram-	Obligate anaerobe
Bacteroides_fragilis_ERR2221268	Bacteroides fragilis	Bacteroides fragilis	Bacteroides	Bacteroidaceae	Bacteroidales	Bacteroidia	Bacteroidetes	Bacteria	Human	817						Gram-	Obligate anaerobe
Bacteroides_fragilis_ERR2221298	Bacteroides fragilis	Bacteroides fragilis	Bacteroides	Bacteroidaceae	Bacteroidales	Bacteroidia	Bacteroidetes	Bacteria	Human	817						Gram-	Obligate anaerobe
Bacteroides_fragilis_ERR2230126	Bacteroides fragilis	Bacteroides fragilis	Bacteroides	Bacteroidaceae	Bacteroidales	Bacteroidia	Bacteroidetes	Bacteria	Human	817						Gram-	Obligate anaerobe
Bacteroides_fragilis_ERR2230137	Bacteroides fragilis	Bacteroides fragilis	Bacteroides	Bacteroidaceae	Bacteroidales	Bacteroidia	Bacteroidetes	Bacteria	Human	817						Gram-	Obligate anaerobe
Bacteroides_fragilis_HMW_610	Bacteroides fragilis HMW 610	Bacteroides fragilis	Bacteroides	Bacteroidaceae	Bacteroidales	Bacteroidia	Bacteroidetes	Bacteria	Human	1073386	Yes	Host-associated	Human	Unclassified	Unclassified	Gram-	Obligate anaerobe
Bacteroides_fragilis_HMW_615	Bacteroides fragilis HMW 615	Bacteroides fragilis	Bacteroides	Bacteroidaceae	Bacteroidales	Bacteroidia	Bacteroidetes	Bacteria	Human	1073387	Yes	Host-associated	Human	Unclassified	Unclassified	Gram-	Obligate anaerobe
Bacteroides_fragilis_HMW_616	Bacteroides fragilis HMW 616	Bacteroides fragilis	Bacteroides	Bacteroidaceae	Bacteroidales	Bacteroidia	Bacteroidetes	Bacteria	Human	1073388	Yes	Host-associated	Human	Unclassified	Unclassified	Gram-	Obligate anaerobe
Bacteroides_fragilis_NCTC_9343	Bacteroides fragilis NCTC 9343	Bacteroides fragilis	Bacteroides	Bacteroidaceae	Bacteroidales	Bacteroidia	Bacteroidetes	Bacteria	Human	272559	Yes	Host-associated	Human	Unclassified	Skin	Gram-	Obligate anaerobe
Bacteroides_fragilis_str_3397_T10	Bacteroides fragilis str. 3397 T10	Bacteroides fragilis	Bacteroides	Bacteroidaceae	Bacteroidales	Bacteroidia	Bacteroidetes	Bacteria	Human	1339284						Gram-	Obligate anaerobe
Bacteroides_fragilis_str_3986_T_B_9	Bacteroides fragilis str. 3986 T(B	Bacteroides fragilis	Bacteroides	Bacteroidaceae	Bacteroidales	Bacteroidia	Bacteroidetes	Bacteria	Human	1339287	Yes					Gram-	Obligate anaerobe
Bacteroides_fragilis_str_DS_208	Bacteroides fragilis str. DS-208	Bacteroides fragilis	Bacteroides	Bacteroidaceae	Bacteroidales	Bacteroidia	Bacteroidetes	Bacteria	Human	1339276	Yes					Gram-	Obligate anaerobe
Bacteroides_fragilis_YCH46	Bacteroides fragilis YCH46	Bacteroides fragilis	Bacteroides	Bacteroidaceae	Bacteroidales	Bacteroidia	Bacteroidetes	Bacteria	Human	295405	Yes	Host-associated	Human	Unclassified	Unclassified	Gram-	Obligate anaerobe
Bacteroides_gallinarum_DSM_18171_JCM_13658	Bacteroides gallinarum DSM 18171 = JCM 13658	Bacteroides gallinarum	Bacteroides	Bacteroidaceae	Bacteroidales	Bacteroidia	Bacteroidetes	Bacteria	Human	1121096	Yes	Host-associated	Birds	Unclassified	Digestive system	Gram-	Obligate anaerobe	Nonmotile
Bacteroides_graminisolvens_DSM_19988	Bacteroides graminisolvens DSM 19988 = JCM 15093	Bacteroides graminisolvens	Bacteroides	Bacteroidaceae	Bacteroidales	Bacteroidia	Bacteroidetes	Bacteria	Human	1121097	Yes	Host-associated	Plants	Unclassified	Unclassified	Gram-	Obligate anaerobe	Nonmotile
Bacteroides_helcogenes_P_36_108	Bacteroides helcogenes P 36-108	Bacteroides helcogenes	Bacteroides	Bacteroidaceae	Bacteroidales	Bacteroidia	Bacteroidetes	Bacteria	Human	693979	Yes	Host-associated	Animal	Intestine	Digestive system	Gram-	Obligate anaerobe	Nonmotile
Bacteroides_intestinalis_341_DSM_17393	Bacteroides intestinalis DSM 17393	Bacteroides intestinalis	Bacteroides	Bacteroidaceae	Bacteroidales	Bacteroidia	Bacteroidetes	Bacteria	Human	471870	Yes	Host-associated	Human	Large intestine	Digestive system	Gram-	Obligate anaerobe	Nonmotile
Bacteroides_intestinalis_KLE1704	Bacteroides intestinalis	Bacteroides intestinalis	Bacteroides	Bacteroidaceae	Bacteroidales	Bacteroidia	Bacteroidetes	Bacteria	Human	329854	Yes					Gram-	Obligate anaerobe
Bacteroides_luti_DSM_26991	Bacteroides luti	Bacteroides luti	Bacteroides	Bacteroidaceae	Bacteroidales	Bacteroidia	Bacteroidetes	Bacteria	Mouse	1297750	Yes	Engineered	Bioreactor	Unclassified	Anaerobic	Gram-	Obligate anaerobe
Bacteroides_massiliensis_B84634	Phocaeicola massiliensis B84634 = Timone 84634 = DSM 17679 = JCM 13223	Phocaeicola massiliensis	Phocaeicola	Bacteroidaceae	Bacteroidales	Bacteroidia	Bacteroidetes	Bacteria	Human	1121098						Gram-	Obligate anaerobe
Bacteroides_neonati_MS4	Bacteroides neonati	Bacteroides neonati	Bacteroides	Bacteroidaceae	Bacteroidales	Bacteroidia	Bacteroidetes	Bacteria	Human	1347393	Yes					Gram-	Obligate anaerobe
Bacteroides_nordii_CL02T12C05	Bacteroides nordii CL02T12C05	Bacteroides nordii	Bacteroides	Bacteroidaceae	Bacteroidales	Bacteroidia	Bacteroidetes	Bacteria	Human	997884	Yes	Host-associated	Human	Unclassified	Unclassified	Gram-	Obligate anaerobe
Bacteroides_nordii_ERR2221135	Bacteroides nordii	Bacteroides nordii	Bacteroides	Bacteroidaceae	Bacteroidales	Bacteroidia	Bacteroidetes	Bacteria	Human	291645						Gram-	Obligate anaerobe
Bacteroides_nov_ERR1022359	Bacteroides	Bacteroides nov. ERR1022359	Bacteroides	Bacteroidaceae	Bacteroidales	Bacteroidia	Bacteroidetes	Bacteria	Human	816						Gram-	Obligate anaerobe
Bacteroides_nov_ERR1022361	Bacteroides	Bacteroides nov. ERR1022361	Bacteroides	Bacteroidaceae	Bacteroidales	Bacteroidia	Bacteroidetes	Bacteria	Human	816						Gram-	Obligate anaerobe
Bacteroides_nov_ERR1022456	Bacteroides	Bacteroides nov. ERR1022456	Bacteroides	Bacteroidaceae	Bacteroidales	Bacteroidia	Bacteroidetes	Bacteria	Human	816						Gram-	Obligate anaerobe
Bacteroides_nov_ERR2221137	Bacteroides	Bacteroides nov. ERR2221137	Bacteroides	Bacteroidaceae	Bacteroidales	Bacteroidia	Bacteroidetes	Bacteria	Human	816						Gram-	Obligate anaerobe
Bacteroides_nov_ERR2221300	Bacteroides	Bacteroides nov. ERR2221300	Bacteroides	Bacteroidaceae	Bacteroidales	Bacteroidia	Bacteroidetes	Bacteria	Human	816						Gram-	Obligate anaerobe
Bacteroides_nov_ERR2221375	Bacteroides	Bacteroides nov. ERR2221375	Bacteroides	Bacteroidaceae	Bacteroidales	Bacteroidia	Bacteroidetes	Bacteria	Human	816						Gram-	Obligate anaerobe
Bacteroides_nov_ERR2221405	Bacteroides	Bacteroides nov. ERR2221405	Bacteroides	Bacteroidaceae	Bacteroidales	Bacteroidia	Bacteroidetes	Bacteria	Human	816						Gram-	Obligate anaerobe
Bacteroides_oleiciplenus_YIT_12058	Bacteroides oleiciplenus YIT 12058	Bacteroides oleiciplenus	Bacteroides	Bacteroidaceae	Bacteroidales	Bacteroidia	Bacteroidetes	Bacteria	Human	742727	Yes	Host-associated	Human	Large intestine	Digestive system	Gram-	Obligate anaerobe
Bacteroides_ovatus_3_8_47FAA	Bacteroides ovatus 3_8_47FAA	Bacteroides ovatus	Bacteroides	Bacteroidaceae	Bacteroidales	Bacteroidia	Bacteroidetes	Bacteria	Human	665954	Yes	Host-associated	Human	Unclassified	Digestive system	Gram-	Obligate anaerobe
Bacteroides_ovatus_ATCC_8483	Bacteroides ovatus ATCC 8483	Bacteroides ovatus	Bacteroides	Bacteroidaceae	Bacteroidales	Bacteroidia	Bacteroidetes	Bacteria	Human	411476	Yes	Host-associated	Human	Large intestine	Digestive system	Gram-	Obligate anaerobe	Nonmotile
Bacteroides_ovatus_CL02T12C04	Bacteroides ovatus CL02T12C04	Bacteroides ovatus	Bacteroides	Bacteroidaceae	Bacteroidales	Bacteroidia	Bacteroidetes	Bacteria	Human	997885	Yes	Host-associated	Human	Unclassified	Unclassified	Gram-	Obligate anaerobe
Bacteroides_ovatus_CL03T12C18	Bacteroides ovatus CL03T12C18	Bacteroides ovatus	Bacteroides	Bacteroidaceae	Bacteroidales	Bacteroidia	Bacteroidetes	Bacteria	Human	997886	Yes	Host-associated	Human	Unclassified	Unclassified	Gram-	Obligate anaerobe
Bacteroides_ovatus_ERR1203959	Bacteroides ovatus	Bacteroides ovatus	Bacteroides	Bacteroidaceae	Bacteroidales	Bacteroidia	Bacteroidetes	Bacteria	Human	28116						Gram-	Obligate anaerobe
Bacteroides_ovatus_ERR1204053	Bacteroides ovatus	Bacteroides ovatus	Bacteroides	Bacteroidaceae	Bacteroidales	Bacteroidia	Bacteroidetes	Bacteria	Human	28116						Gram-	Obligate anaerobe
Bacteroides_ovatus_ERR2221136	Bacteroides ovatus	Bacteroides ovatus	Bacteroides	Bacteroidaceae	Bacteroidales	Bacteroidia	Bacteroidetes	Bacteria	Human	28116						Gram-	Obligate anaerobe
Bacteroides_ovatus_ERR2230063	Bacteroides ovatus	Bacteroides ovatus	Bacteroides	Bacteroidaceae	Bacteroidales	Bacteroidia	Bacteroidetes	Bacteria	Human	28116						Gram-	Obligate anaerobe
Bacteroides_ovatus_SD_CC_2a	Bacteroides xylanisolvens SD CC 2a	Bacteroides xylanisolvens	Bacteroides	Bacteroidaceae	Bacteroidales	Bacteroidia	Bacteroidetes	Bacteria	Human	702444	Yes	Host-associated	Human	Unclassified	Digestive system	Gram-	Obligate anaerobe
Bacteroides_ovatus_SD_CMC_3f	Bacteroides ovatus SD CMC 3f	Bacteroides ovatus	Bacteroides	Bacteroidaceae	Bacteroidales	Bacteroidia	Bacteroidetes	Bacteria	Human	702443	Yes	Host-associated	Human	Unclassified	Digestive system	Gram-	Obligate anaerobe
Bacteroides_pectinophilus_ATCC_43243	[Bacteroides] pectinophilus ATCC 43243	[Bacteroides] pectinophilus	unclassified Clostridiales	unclassified Clostridiales	Eubacteriales	Clostridia	Firmicutes	Bacteria	Human	483218	Yes	Host-associated	Human	Large intestine	Digestive system	Gram+	Anaerobe	Nonmotile
Bacteroides_plebeius_M12_DSM_17135	Phocaeicola plebeius DSM 17135	Phocaeicola plebeius	Phocaeicola	Bacteroidaceae	Bacteroidales	Bacteroidia	Bacteroidetes	Bacteria	Human	484018	Yes	Host-associated	Human	Large intestine	Digestive system	Gram-	Obligate anaerobe	Nonmotile
Bacteroides_propionicifaciens_DSM_19291_JCM_14649	Bacteroides propionicifaciens DSM 19291 = JCM 14649	Bacteroides propionicifaciens	Bacteroides	Bacteroidaceae	Bacteroidales	Bacteroidia	Bacteroidetes	Bacteria	Human	1121099						Gram-	Obligate anaerobe
Bacteroides_pyogenes_DSM20611	Bacteroides pyogenes DSM 20611 = JCM 6294	Bacteroides pyogenes	Bacteroides	Bacteroidaceae	Bacteroidales	Bacteroidia	Bacteroidetes	Bacteria	Human	1121100	Yes	Host-associated	Animal	Unclassified	Skin	Gram-	Obligate anaerobe	Nonmotile
Bacteroides_pyogenes_F0041	Bacteroides pyogenes F0041	Bacteroides pyogenes	Bacteroides	Bacteroidaceae	Bacteroidales	Bacteroidia	Bacteroidetes	Bacteria	Human	1321819	Yes	Host-associated	Human	Oral	Digestive system	Gram-	Obligate anaerobe
Bacteroides_pyogenes_JCM_10003	Bacteroides pyogenes JCM 10003	Bacteroides pyogenes	Bacteroides	Bacteroidaceae	Bacteroidales	Bacteroidia	Bacteroidetes	Bacteria	Human	1235813	Yes					Gram-	Obligate anaerobe
Bacteroides_pyogenes_JCM_6292	Bacteroides pyogenes JCM 6292	Bacteroides pyogenes	Bacteroides	Bacteroidaceae	Bacteroidales	Bacteroidia	Bacteroidetes	Bacteria	Human	1235809	Yes					Gram-	Obligate anaerobe
Bacteroides_rodentium_JCM_16496	Bacteroides rodentium JCM 16496	Bacteroides rodentium	Bacteroides	Bacteroidaceae	Bacteroidales	Bacteroidia	Bacteroidetes	Bacteria	Human	1236512	Yes	Host-associated	Animal	Intestine	Digestive system	Gram-	Obligate anaerobe	Nonmotile
Bacteroides_salanitronis_DSM_18170	Phocaeicola salanitronis DSM 18170	Phocaeicola salanitronis	Phocaeicola	Bacteroidaceae	Bacteroidales	Bacteroidia	Bacteroidetes	Bacteria	Human	667015	Yes	Host-associated	Birds	Unclassified	Digestive system	Gram-	Obligate anaerobe	Nonmotile
Bacteroides_salyersiae_CL02T12C01	Bacteroides salyersiae CL02T12C01	Bacteroides salyersiae	Bacteroides	Bacteroidaceae	Bacteroidales	Bacteroidia	Bacteroidetes	Bacteria	Human	997887	Yes	Host-associated	Human	Unclassified	Unclassified	Gram-	Obligate anaerobe
Bacteroides_salyersiae_ERR1022329	Bacteroides salyersiae	Bacteroides salyersiae	Bacteroides	Bacteroidaceae	Bacteroidales	Bacteroidia	Bacteroidetes	Bacteria	Human	291644						Gram-	Obligate anaerobe
Bacteroides_salyersiae_WAL_10018	Bacteroides salyersiae WAL 10018 = DSM 18765 = JCM 12988	Bacteroides salyersiae	Bacteroides	Bacteroidaceae	Bacteroidales	Bacteroidia	Bacteroidetes	Bacteria	Human	1121101	Yes	Host-associated	Human	Unclassified	Digestive system	Gram-	Obligate anaerobe
Bacteroides_sartorii_dnLKV3	Phocaeicola sartorii dnLKV3	Phocaeicola sartorii	Phocaeicola	Bacteroidaceae	Bacteroidales	Bacteroidia	Bacteroidetes	Bacteria	Mouse	1235788	Yes	Host-associated	Mammals	Unclassified	Unclassified	Gram-	Obligate anaerobe
Bacteroides_sartorii_JCM_17136	Phocaeicola sartorii JCM 17136 = DSM 21941	Phocaeicola sartorii	Phocaeicola	Bacteroidaceae	Bacteroidales	Bacteroidia	Bacteroidetes	Bacteria	Mouse	1236515	Yes					Gram-	Obligate anaerobe	Nonmotile
Bacteroides_sp_1_1_14	Bacteroides sp. 1_1_14	Bacteroides sp. 1_1_14	Bacteroides	Bacteroidaceae	Bacteroidales	Bacteroidia	Bacteroidetes	Bacteria	Human	469585	Yes	Host-associated	Human	Unclassified	Unclassified	Gram-	Obligate anaerobe
Bacteroides_sp_1_1_30	Bacteroides sp. 1_1_30	Bacteroides sp. 1_1_30	Bacteroides	Bacteroidaceae	Bacteroidales	Bacteroidia	Bacteroidetes	Bacteria	Human	457387	Yes	Host-associated	Human	Large intestine	Digestive system	Gram-	Obligate anaerobe	Nonmotile
Bacteroides_sp_1_1_6	Bacteroides thetaiotaomicron	Bacteroides thetaiotaomicron	Bacteroides	Bacteroidaceae	Bacteroidales	Bacteroidia	Bacteroidetes	Bacteria	Human	818						Gram-	Obligate anaerobe
Bacteroides_sp_14_A	Bacteroides sp. 14(A	Bacteroides sp. 14(A)	Bacteroides	Bacteroidaceae	Bacteroidales	Bacteroidia	Bacteroidetes	Bacteria	Human	1163670	Yes					Gram-	Obligate anaerobe
Bacteroides_sp_2_1_22	Bacteroides sp. 2_1_22	Bacteroides sp. 2_1_22	Bacteroides	Bacteroidaceae	Bacteroidales	Bacteroidia	Bacteroidetes	Bacteria	Human	469588	Yes	Host-associated	Human	Unclassified	Unclassified	Gram-	Obligate anaerobe	Nonmotile
Bacteroides_sp_2_1_33B	Bacteroides sp. 2_1_33B	Bacteroides sp. 2_1_33B	Bacteroides	Bacteroidaceae	Bacteroidales	Bacteroidia	Bacteroidetes	Bacteria	Human	469589	Yes	Host-associated	Human	Unclassified	Unclassified	Gram-	Obligate anaerobe	Nonmotile
Bacteroides_sp_2_1_7	Parabacteroides sp. 2_1_7	Parabacteroides sp. 2_1_7	Parabacteroides	Tannerellaceae	Bacteroidales	Bacteroidia	Bacteroidetes	Bacteria	Human	457388	Yes	Host-associated	Human	Large intestine	Digestive system	Gram-	Anaerobe	Nonmotile
Bacteroides_sp_2_2_4	Bacteroides sp. 2_2_4	Bacteroides sp. 2_2_4	Bacteroides	Bacteroidaceae	Bacteroidales	Bacteroidia	Bacteroidetes	Bacteria	Human	469590	Yes	Host-associated	Human	Large intestine	Digestive system	Gram-	Obligate anaerobe	Nonmotile
Bacteroides_sp_20_3	Parabacteroides sp. 20_3	Parabacteroides sp. 20_3	Parabacteroides	Tannerellaceae	Bacteroidales	Bacteroidia	Bacteroidetes	Bacteria	Human	469591	Yes	Host-associated	Human	Unclassified	Unclassified	Gram-	Anaerobe
Bacteroides_sp_3_1_19	Bacteroides sp. 3_1_19	Bacteroides sp. 3_1_19	Bacteroides	Bacteroidaceae	Bacteroidales	Bacteroidia	Bacteroidetes	Bacteria	Human	469592	Yes	Host-associated	Human	Unclassified	Unclassified	Gram-	Obligate anaerobe	Nonmotile
Bacteroides_sp_3_1_23	Bacteroides sp. 3_1_23	Bacteroides sp. 3_1_23	Bacteroides	Bacteroidaceae	Bacteroidales	Bacteroidia	Bacteroidetes	Bacteria	Human	457390	Yes	Host-associated	Human	Unclassified	Unclassified	Gram-	Obligate anaerobe
Bacteroides_sp_3_1_33FAA	Bacteroides sp. 3_1_33FAA	Bacteroides sp. 3_1_33FAA	Bacteroides	Bacteroidaceae	Bacteroidales	Bacteroidia	Bacteroidetes	Bacteria	Human	457391	Yes	Host-associated	Human	Unclassified	Unclassified	Gram-	Obligate anaerobe	Nonmotile
Bacteroides_sp_3_1_40A	Bacteroides sp. 3_1_40A	Bacteroides sp. 3_1_40A	Bacteroides	Bacteroidaceae	Bacteroidales	Bacteroidia	Bacteroidetes	Bacteria	Human	469593	Yes	Host-associated	Human	Unclassified	Unclassified	Gram-	Obligate anaerobe
Bacteroides_sp_3_2_5	Bacteroides sp. 3_2_5	Bacteroides sp. 3_2_5	Bacteroides	Bacteroidaceae	Bacteroidales	Bacteroidia	Bacteroidetes	Bacteria	Human	457392	Yes	Host-associated	Human	Large intestine	Digestive system	Gram-	Obligate anaerobe	Nonmotile
Bacteroides_sp_4_1_36	Bacteroides sp. 4_1_36	Bacteroides sp. 4_1_36	Bacteroides	Bacteroidaceae	Bacteroidales	Bacteroidia	Bacteroidetes	Bacteria	Human	457393	Yes	Host-associated	Human	Large intestine	Digestive system	Gram-	Obligate anaerobe
Bacteroides_sp_4_3_47FAA	Bacteroides sp. 4_3_47FAA	Bacteroides sp. 4_3_47FAA	Bacteroides	Bacteroidaceae	Bacteroidales	Bacteroidia	Bacteroidetes	Bacteria	Human	457394	Yes	Host-associated	Human	Large intestine	Digestive system	Gram-	Obligate anaerobe	Nonmotile
Bacteroides_sp_9_1_42FAA	Bacteroides sp. 9_1_42FAA	Bacteroides sp. 9_1_42FAA	Bacteroides	Bacteroidaceae	Bacteroidales	Bacteroidia	Bacteroidetes	Bacteria	Human	457395	Yes	Host-associated	Human	Large intestine	Digestive system	Gram-	Obligate anaerobe	Nonmotile
Bacteroides_sp_D1	Bacteroides sp. D1	Bacteroides sp. D1	Bacteroides	Bacteroidaceae	Bacteroidales	Bacteroidia	Bacteroidetes	Bacteria	Human	556258	Yes	Host-associated	Human	Large intestine	Digestive system	Gram-	Obligate anaerobe	Nonmotile
Bacteroides_sp_D2	Bacteroides sp. D2	Bacteroides sp. D2	Bacteroides	Bacteroidaceae	Bacteroidales	Bacteroidia	Bacteroidetes	Bacteria	Human	556259	Yes	Host-associated	Human	Large intestine	Digestive system	Gram-	Obligate anaerobe	Nonmotile
Bacteroides_sp_D20	Bacteroides sp. D20	Bacteroides sp. D20	Bacteroides	Bacteroidaceae	Bacteroidales	Bacteroidia	Bacteroidetes	Bacteria	Human	585543	Yes	Host-associated	Human	Unclassified	Digestive system	Gram-	Obligate anaerobe	Nonmotile
Bacteroides_sp_D22	Bacteroides sp. D22	Bacteroides sp. D22	Bacteroides	Bacteroidaceae	Bacteroidales	Bacteroidia	Bacteroidetes	Bacteria	Human	585544	Yes	Host-associated	Human	Unclassified	Digestive system	Gram-	Obligate anaerobe	Nonmotile
Bacteroides_sp_HPS0048	Bacteroides sp. HPS0048	Bacteroides sp. HPS0048	Bacteroides	Bacteroidaceae	Bacteroidales	Bacteroidia	Bacteroidetes	Bacteria	Human	1078089	Yes	Host-associated	Unclassified	Unclassified	Unclassified	Gram-	Obligate anaerobe
Bacteroides_stercoris_ATCC_43183	Bacteroides stercoris ATCC 43183	Bacteroides stercoris	Bacteroides	Bacteroidaceae	Bacteroidales	Bacteroidia	Bacteroidetes	Bacteria	Human	449673	Yes	Host-associated	Human	Large intestine	Digestive system	Gram-	Obligate anaerobe	Nonmotile
Bacteroides_stercoris_CC31F	Bacteroides stercoris CC31F	Bacteroides stercoris	Bacteroides	Bacteroidaceae	Bacteroidales	Bacteroidia	Bacteroidetes	Bacteria	Human	1073351	Yes	Host-associated	Human	Unclassified	Unclassified	Gram-	Obligate anaerobe
Bacteroides_stercoris_ERR1203945	Bacteroides stercoris	Bacteroides stercoris	Bacteroides	Bacteroidaceae	Bacteroidales	Bacteroidia	Bacteroidetes	Bacteria	Human	46506						Gram-	Obligate anaerobe
Bacteroides_stercoris_ERR1204039	Bacteroides stercoris	Bacteroides stercoris	Bacteroides	Bacteroidaceae	Bacteroidales	Bacteroidia	Bacteroidetes	Bacteria	Human	46506						Gram-	Obligate anaerobe
Bacteroides_stercoris_ERR2230062	Bacteroides stercoris	Bacteroides stercoris	Bacteroides	Bacteroidaceae	Bacteroidales	Bacteroidia	Bacteroidetes	Bacteria	Human	46506						Gram-	Obligate anaerobe
Bacteroides_stercoris_ERR2230094	Bacteroides stercoris	Bacteroides stercoris	Bacteroides	Bacteroidaceae	Bacteroidales	Bacteroidia	Bacteroidetes	Bacteria	Human	46506						Gram-	Obligate anaerobe
Bacteroides_stercoris_ERR2230103	Bacteroides stercoris	Bacteroides stercoris	Bacteroides	Bacteroidaceae	Bacteroidales	Bacteroidia	Bacteroidetes	Bacteria	Human	46506						Gram-	Obligate anaerobe
Bacteroides_stercoris_ERR2230124	Bacteroides stercoris	Bacteroides stercoris	Bacteroides	Bacteroidaceae	Bacteroidales	Bacteroidia	Bacteroidetes	Bacteria	Human	46506						Gram-	Obligate anaerobe
Bacteroides_stercoris_ERR2230142	Bacteroides stercoris	Bacteroides stercoris	Bacteroides	Bacteroidaceae	Bacteroidales	Bacteroidia	Bacteroidetes	Bacteria	Human	46506						Gram-	Obligate anaerobe
Bacteroides_stercoris_ERR2230162	Bacteroides stercoris	Bacteroides stercoris	Bacteroides	Bacteroidaceae	Bacteroidales	Bacteroidia	Bacteroidetes	Bacteria	Human	46506						Gram-	Obligate anaerobe
Bacteroides_thetaiotaomicron_3731	Bacteroides thetaiotaomicron	Bacteroides thetaiotaomicron	Bacteroides	Bacteroidaceae	Bacteroidales	Bacteroidia	Bacteroidetes	Bacteria	Human	818						Gram-	Obligate anaerobe
Bacteroides_thetaiotaomicron_7330	Bacteroides thetaiotaomicron	Bacteroides thetaiotaomicron	Bacteroides	Bacteroidaceae	Bacteroidales	Bacteroidia	Bacteroidetes	Bacteria	Human	818	Yes	Host-associated	Unclassified	Unclassified	Unclassified	Gram-	Obligate anaerobe
Bacteroides_thetaiotaomicron_CL09T03C10	Bacteroides finegoldii CL09T03C10	Bacteroides finegoldii	Bacteroides	Bacteroidaceae	Bacteroidales	Bacteroidia	Bacteroidetes	Bacteria	Human	997888	Yes	Host-associated	Human	Unclassified	Unclassified	Gram-	Obligate anaerobe
Bacteroides_thetaiotaomicron_dnLKV9	Bacteroides thetaiotaomicron dnLKV9	Bacteroides thetaiotaomicron	Bacteroides	Bacteroidaceae	Bacteroidales	Bacteroidia	Bacteroidetes	Bacteria	Human	1235785	Yes					Gram-	Obligate anaerobe
Bacteroides_thetaiotaomicron_ERR1022331	Bacteroides thetaiotaomicron	Bacteroides thetaiotaomicron	Bacteroides	Bacteroidaceae	Bacteroidales	Bacteroidia	Bacteroidetes	Bacteria	Human	818						Gram-	Obligate anaerobe
Bacteroides_thetaiotaomicron_ERR1022413	Bacteroides thetaiotaomicron	Bacteroides thetaiotaomicron	Bacteroides	Bacteroidaceae	Bacteroidales	Bacteroidia	Bacteroidetes	Bacteria	Human	818						Gram-	Obligate anaerobe
Bacteroides_thetaiotaomicron_ERR1022459	Bacteroides thetaiotaomicron	Bacteroides thetaiotaomicron	Bacteroides	Bacteroidaceae	Bacteroidales	Bacteroidia	Bacteroidetes	Bacteria	Human	818						Gram-	Obligate anaerobe
Bacteroides_thetaiotaomicron_ERR2221264	Bacteroides thetaiotaomicron	Bacteroides thetaiotaomicron	Bacteroides	Bacteroidaceae	Bacteroidales	Bacteroidia	Bacteroidetes	Bacteria	Human	818						Gram-	Obligate anaerobe
Bacteroides_thetaiotaomicron_ERR2221274	Bacteroides thetaiotaomicron	Bacteroides thetaiotaomicron	Bacteroides	Bacteroidaceae	Bacteroidales	Bacteroidia	Bacteroidetes	Bacteria	Human	818						Gram-	Obligate anaerobe
Bacteroides_thetaiotaomicron_ERR2221312	Bacteroides thetaiotaomicron	Bacteroides thetaiotaomicron	Bacteroides	Bacteroidaceae	Bacteroidales	Bacteroidia	Bacteroidetes	Bacteria	Human	818						Gram-	Obligate anaerobe
Bacteroides_thetaiotaomicron_ERR2230081	Bacteroides thetaiotaomicron	Bacteroides thetaiotaomicron	Bacteroides	Bacteroidaceae	Bacteroidales	Bacteroidia	Bacteroidetes	Bacteria	Human	818						Gram-	Obligate anaerobe
Bacteroides_thetaiotaomicron_VPI_5482	Bacteroides thetaiotaomicron VPI-5482	Bacteroides thetaiotaomicron	Bacteroides	Bacteroidaceae	Bacteroidales	Bacteroidia	Bacteroidetes	Bacteria	Human	226186	Yes	Host-associated	Human	Large intestine	Digestive system	Gram-	Obligate anaerobe
Bacteroides_timonensis_AP1	Bacteroides timonensis AP1	Bacteroides timonensis	Bacteroides	Bacteroidaceae	Bacteroidales	Bacteroidia	Bacteroidetes	Bacteria	Human	1203465	Yes	Host-associated	Human	Large intestine	Digestive system	Gram-	Obligate anaerobe	Nonmotile
Bacteroides_uniformis_ATCC_8492	Bacteroides uniformis ATCC 8492	Bacteroides uniformis	Bacteroides	Bacteroidaceae	Bacteroidales	Bacteroidia	Bacteroidetes	Bacteria	Human	411479	Yes	Host-associated	Human	Large intestine	Digestive system	Gram-	Obligate anaerobe	Nonmotile
Bacteroides_uniformis_CL03T00C23	Bacteroides uniformis CL03T00C23	Bacteroides uniformis	Bacteroides	Bacteroidaceae	Bacteroidales	Bacteroidia	Bacteroidetes	Bacteria	Human	997889	Yes	Host-associated	Human	Unclassified	Unclassified	Gram-	Obligate anaerobe
Bacteroides_uniformis_CL03T12C37	Bacteroides uniformis CL03T12C37	Bacteroides uniformis	Bacteroides	Bacteroidaceae	Bacteroidales	Bacteroidia	Bacteroidetes	Bacteria	Human	997890	Yes	Host-associated	Human	Unclassified	Unclassified	Gram-	Obligate anaerobe
Bacteroides_uniformis_dnLKV2	Bacteroides uniformis dnLKV2	Bacteroides uniformis	Bacteroides	Bacteroidaceae	Bacteroidales	Bacteroidia	Bacteroidetes	Bacteria	Human	1235787	Yes					Gram-	Obligate anaerobe
Bacteroides_uniformis_ERR1022271	Bacteroides uniformis	Bacteroides uniformis	Bacteroides	Bacteroidaceae	Bacteroidales	Bacteroidia	Bacteroidetes	Bacteria	Human	820						Gram-	Obligate anaerobe
Bacteroides_uniformis_ERR1022322	Bacteroides uniformis	Bacteroides uniformis	Bacteroides	Bacteroidaceae	Bacteroidales	Bacteroidia	Bacteroidetes	Bacteria	Human	820						Gram-	Obligate anaerobe
Bacteroides_uniformis_ERR1022360	Bacteroides uniformis	Bacteroides uniformis	Bacteroides	Bacteroidaceae	Bacteroidales	Bacteroidia	Bacteroidetes	Bacteria	Human	820						Gram-	Obligate anaerobe
Bacteroides_uniformis_ERR1022363	Bacteroides uniformis	Bacteroides uniformis	Bacteroides	Bacteroidaceae	Bacteroidales	Bacteroidia	Bacteroidetes	Bacteria	Human	820						Gram-	Obligate anaerobe
Bacteroides_uniformis_ERR1022412	Bacteroides uniformis	Bacteroides uniformis	Bacteroides	Bacteroidaceae	Bacteroidales	Bacteroidia	Bacteroidetes	Bacteria	Human	820						Gram-	Obligate anaerobe
Bacteroides_uniformis_ERR1203944	Bacteroides uniformis	Bacteroides uniformis	Bacteroides	Bacteroidaceae	Bacteroidales	Bacteroidia	Bacteroidetes	Bacteria	Human	820						Gram-	Obligate anaerobe
Bacteroides_uniformis_ERR1204038	Bacteroides uniformis	Bacteroides uniformis	Bacteroides	Bacteroidaceae	Bacteroidales	Bacteroidia	Bacteroidetes	Bacteria	Human	820						Gram-	Obligate anaerobe
Bacteroides_uniformis_ERR2221138	Bacteroides uniformis	Bacteroides uniformis	Bacteroides	Bacteroidaceae	Bacteroidales	Bacteroidia	Bacteroidetes	Bacteria	Human	820						Gram-	Obligate anaerobe
Bacteroides_uniformis_ERR2221253	Bacteroides uniformis	Bacteroides uniformis	Bacteroides	Bacteroidaceae	Bacteroidales	Bacteroidia	Bacteroidetes	Bacteria	Human	820						Gram-	Obligate anaerobe
Bacteroides_uniformis_ERR2221261	Bacteroides uniformis	Bacteroides uniformis	Bacteroides	Bacteroidaceae	Bacteroidales	Bacteroidia	Bacteroidetes	Bacteria	Human	820						Gram-	Obligate anaerobe
Bacteroides_uniformis_ERR2221281	Bacteroides uniformis	Bacteroides uniformis	Bacteroides	Bacteroidaceae	Bacteroidales	Bacteroidia	Bacteroidetes	Bacteria	Human	820						Gram-	Obligate anaerobe
Bacteroides_uniformis_ERR2230106	Bacteroides uniformis	Bacteroides uniformis	Bacteroides	Bacteroidaceae	Bacteroidales	Bacteroidia	Bacteroidetes	Bacteria	Human	820						Gram-	Obligate anaerobe
Bacteroides_uniformis_ERR2230119	Bacteroides uniformis	Bacteroides uniformis	Bacteroides	Bacteroidaceae	Bacteroidales	Bacteroidia	Bacteroidetes	Bacteria	Human	820						Gram-	Obligate anaerobe
Bacteroides_uniformis_ERR2230138	Bacteroides uniformis	Bacteroides uniformis	Bacteroides	Bacteroidaceae	Bacteroidales	Bacteroidia	Bacteroidetes	Bacteria	Human	820						Gram-	Obligate anaerobe
Bacteroides_uniformis_ERR2230139	Bacteroides uniformis	Bacteroides uniformis	Bacteroides	Bacteroidaceae	Bacteroidales	Bacteroidia	Bacteroidetes	Bacteria	Human	820						Gram-	Obligate anaerobe
Bacteroides_uniformis_ERR2230141	Bacteroides uniformis	Bacteroides uniformis	Bacteroides	Bacteroidaceae	Bacteroidales	Bacteroidia	Bacteroidetes	Bacteria	Human	820						Gram-	Obligate anaerobe
Bacteroides_uniformis_ERR2230143	Bacteroides uniformis	Bacteroides uniformis	Bacteroides	Bacteroidaceae	Bacteroidales	Bacteroidia	Bacteroidetes	Bacteria	Human	820						Gram-	Obligate anaerobe
Bacteroides_uniformis_ERR2230159	Bacteroides uniformis	Bacteroides uniformis	Bacteroides	Bacteroidaceae	Bacteroidales	Bacteroidia	Bacteroidetes	Bacteria	Human	820						Gram-	Obligate anaerobe
Bacteroides_uniformis_ERR2230160	Bacteroides uniformis	Bacteroides uniformis	Bacteroides	Bacteroidaceae	Bacteroidales	Bacteroidia	Bacteroidetes	Bacteria	Human	820						Gram-	Obligate anaerobe
Bacteroides_uniformis_str_3978_T3_i	Bacteroides uniformis str. 3978 T3 i	Bacteroides uniformis	Bacteroides	Bacteroidaceae	Bacteroidales	Bacteroidia	Bacteroidetes	Bacteria	Human	1339348	Yes					Gram-	Obligate anaerobe
Bacteroides_ureolyticus_DSM_20703	Campylobacter ureolyticus DSM 20703	Campylobacter ureolyticus	Campylobacter	Campylobacteraceae	Campylobacterales	Epsilonproteobacteria	Proteobacteria	Bacteria	Human	1121102						Gram-	Microaerophile
Bacteroides_vulgatus_ATCC_8482	Phocaeicola vulgatus ATCC 8482	Phocaeicola vulgatus	Phocaeicola	Bacteroidaceae	Bacteroidales	Bacteroidia	Bacteroidetes	Bacteria	Human	435590	Yes	Host-associated	Human	Large intestine	Digestive system	Gram-	Obligate anaerobe
Bacteroides_vulgatus_CL09T03C04	Phocaeicola vulgatus CL09T03C04	Phocaeicola vulgatus	Phocaeicola	Bacteroidaceae	Bacteroidales	Bacteroidia	Bacteroidetes	Bacteria	Human	997891	Yes	Host-associated	Human	Unclassified	Unclassified	Gram-	Obligate anaerobe
Bacteroides_vulgatus_dnLKV7	Phocaeicola vulgatus dnLKV7	Phocaeicola vulgatus	Phocaeicola	Bacteroidaceae	Bacteroidales	Bacteroidia	Bacteroidetes	Bacteria	Human	1235786	Yes					Gram-	Obligate anaerobe
Bacteroides_vulgatus_ERR1022358	Phocaeicola vulgatus	Bacteroides vulgatus	Phocaeicola	Bacteroidaceae	Bacteroidales	Bacteroidia	Bacteroidetes	Bacteria	Human	821						Gram-	Obligate anaerobe
Bacteroides_vulgatus_ERR1022411	Phocaeicola vulgatus	Bacteroides vulgatus	Phocaeicola	Bacteroidaceae	Bacteroidales	Bacteroidia	Bacteroidetes	Bacteria	Human	821						Gram-	Obligate anaerobe
Bacteroides_vulgatus_ERR1022458	Phocaeicola vulgatus	Bacteroides vulgatus	Phocaeicola	Bacteroidaceae	Bacteroidales	Bacteroidia	Bacteroidetes	Bacteria	Human	821						Gram-	Obligate anaerobe
Bacteroides_vulgatus_ERR1203951	Phocaeicola vulgatus	Bacteroides vulgatus	Phocaeicola	Bacteroidaceae	Bacteroidales	Bacteroidia	Bacteroidetes	Bacteria	Human	821						Gram-	Obligate anaerobe
Bacteroides_vulgatus_ERR1204045	Phocaeicola vulgatus	Bacteroides vulgatus	Phocaeicola	Bacteroidaceae	Bacteroidales	Bacteroidia	Bacteroidetes	Bacteria	Human	821						Gram-	Obligate anaerobe
Bacteroides_vulgatus_ERR2221206	Phocaeicola vulgatus	Bacteroides vulgatus	Phocaeicola	Bacteroidaceae	Bacteroidales	Bacteroidia	Bacteroidetes	Bacteria	Human	821						Gram-	Obligate anaerobe
Bacteroides_vulgatus_ERR2221254	Phocaeicola vulgatus	Bacteroides vulgatus	Phocaeicola	Bacteroidaceae	Bacteroidales	Bacteroidia	Bacteroidetes	Bacteria	Human	821						Gram-	Obligate anaerobe
Bacteroides_vulgatus_ERR2221256	Phocaeicola vulgatus	Bacteroides vulgatus	Phocaeicola	Bacteroidaceae	Bacteroidales	Bacteroidia	Bacteroidetes	Bacteria	Human	821						Gram-	Obligate anaerobe
Bacteroides_vulgatus_ERR2221259	Phocaeicola vulgatus	Bacteroides vulgatus	Phocaeicola	Bacteroidaceae	Bacteroidales	Bacteroidia	Bacteroidetes	Bacteria	Human	821						Gram-	Obligate anaerobe
Bacteroides_vulgatus_ERR2221267	Phocaeicola vulgatus	Bacteroides vulgatus	Phocaeicola	Bacteroidaceae	Bacteroidales	Bacteroidia	Bacteroidetes	Bacteria	Human	821						Gram-	Obligate anaerobe
Bacteroides_vulgatus_ERR2221272	Phocaeicola vulgatus	Bacteroides vulgatus	Phocaeicola	Bacteroidaceae	Bacteroidales	Bacteroidia	Bacteroidetes	Bacteria	Human	821						Gram-	Obligate anaerobe
Bacteroides_vulgatus_ERR2221273	Phocaeicola vulgatus	Bacteroides vulgatus	Phocaeicola	Bacteroidaceae	Bacteroidales	Bacteroidia	Bacteroidetes	Bacteria	Human	821						Gram-	Obligate anaerobe
Bacteroides_vulgatus_ERR2221276	Phocaeicola vulgatus	Bacteroides vulgatus	Phocaeicola	Bacteroidaceae	Bacteroidales	Bacteroidia	Bacteroidetes	Bacteria	Human	821						Gram-	Obligate anaerobe
Bacteroides_vulgatus_ERR2230079	Phocaeicola vulgatus	Bacteroides vulgatus	Phocaeicola	Bacteroidaceae	Bacteroidales	Bacteroidia	Bacteroidetes	Bacteria	Human	821						Gram-	Obligate anaerobe
Bacteroides_vulgatus_ERR2230086	Phocaeicola vulgatus	Bacteroides vulgatus	Phocaeicola	Bacteroidaceae	Bacteroidales	Bacteroidia	Bacteroidetes	Bacteria	Human	821						Gram-	Obligate anaerobe
Bacteroides_vulgatus_ERR2230091	Phocaeicola vulgatus	Bacteroides vulgatus	Phocaeicola	Bacteroidaceae	Bacteroidales	Bacteroidia	Bacteroidetes	Bacteria	Human	821						Gram-	Obligate anaerobe
Bacteroides_vulgatus_ERR2230095	Phocaeicola vulgatus	Bacteroides vulgatus	Phocaeicola	Bacteroidaceae	Bacteroidales	Bacteroidia	Bacteroidetes	Bacteria	Human	821						Gram-	Obligate anaerobe
Bacteroides_vulgatus_ERR2230128	Phocaeicola vulgatus	Bacteroides vulgatus	Phocaeicola	Bacteroidaceae	Bacteroidales	Bacteroidia	Bacteroidetes	Bacteria	Human	821						Gram-	Obligate anaerobe
Bacteroides_vulgatus_ERR2230134	Phocaeicola vulgatus	Bacteroides vulgatus	Phocaeicola	Bacteroidaceae	Bacteroidales	Bacteroidia	Bacteroidetes	Bacteria	Human	821						Gram-	Obligate anaerobe
Bacteroides_vulgatus_ERR2230150	Phocaeicola vulgatus	Bacteroides vulgatus	Phocaeicola	Bacteroidaceae	Bacteroidales	Bacteroidia	Bacteroidetes	Bacteria	Human	821						Gram-	Obligate anaerobe
Bacteroides_vulgatus_mpk	Phocaeicola vulgatus	Bacteroides vulgatus	Phocaeicola	Bacteroidaceae	Bacteroidales	Bacteroidia	Bacteroidetes	Bacteria	Human	821	Yes					Gram-	Obligate anaerobe
Bacteroides_vulgatus_PC510	Phocaeicola vulgatus PC510	Phocaeicola vulgatus	Phocaeicola	Bacteroidaceae	Bacteroidales	Bacteroidia	Bacteroidetes	Bacteria	Human	702446	Yes	Host-associated	Human	Large intestine	Digestive system	Gram-	Obligate anaerobe
Bacteroides_xylanisolvens_CL03T12C04	Bacteroides xylanisolvens CL03T12C04	Bacteroides xylanisolvens	Bacteroides	Bacteroidaceae	Bacteroidales	Bacteroidia	Bacteroidetes	Bacteria	Human	997892	Yes	Host-associated	Human	Unclassified	Unclassified	Gram-	Obligate anaerobe
Bacteroides_xylanisolvens_ERR1022297	Bacteroides xylanisolvens	Bacteroides xylanisolvens	Bacteroides	Bacteroidaceae	Bacteroidales	Bacteroidia	Bacteroidetes	Bacteria	Human	371601						Gram-	Obligate anaerobe
Bacteroides_xylanisolvens_ERR2221139	Bacteroides xylanisolvens	Bacteroides xylanisolvens	Bacteroides	Bacteroidaceae	Bacteroidales	Bacteroidia	Bacteroidetes	Bacteria	Human	371601						Gram-	Obligate anaerobe
Bacteroides_xylanisolvens_ERR2221366	Bacteroides xylanisolvens	Bacteroides xylanisolvens	Bacteroides	Bacteroidaceae	Bacteroidales	Bacteroidia	Bacteroidetes	Bacteria	Human	371601						Gram-	Obligate anaerobe
Bacteroides_xylanisolvens_ERR2230096	Bacteroides xylanisolvens	Bacteroides xylanisolvens	Bacteroides	Bacteroidaceae	Bacteroidales	Bacteroidia	Bacteroidetes	Bacteria	Human	371601						Gram-	Obligate anaerobe
Bacteroides_xylanisolvens_ERR2230097	Bacteroides xylanisolvens	Bacteroides xylanisolvens	Bacteroides	Bacteroidaceae	Bacteroidales	Bacteroidia	Bacteroidetes	Bacteria	Human	371601						Gram-	Obligate anaerobe
Bacteroides_xylanisolvens_SD_CC_1b	Bacteroides xylanisolvens SD CC 1b	Bacteroides xylanisolvens	Bacteroides	Bacteroidaceae	Bacteroidales	Bacteroidia	Bacteroidetes	Bacteria	Human	702447	Yes	Host-associated	Human	Unclassified	Unclassified	Gram-	Obligate anaerobe	Nonmotile
Bacteroides_xylanisolvens_XB1A	Bacteroides xylanisolvens XB1A	Bacteroides xylanisolvens	Bacteroides	Bacteroidaceae	Bacteroidales	Bacteroidia	Bacteroidetes	Bacteria	Human	657309	Yes	Host-associated	Human	Large intestine	Digestive system	Gram-	Obligate anaerobe
Bacteroides_xylanolyticus_DSM_3808	Hungatella xylanolytica	Bacteroides xylanolyticus	Hungatella	Clostridiaceae	Eubacteriales	Clostridia	Firmicutes	Bacteria	Mouse	384636	Yes	Host-associated	Mammals	Large intestine	Digestive system	Gram-	Obligate anaerobe
Bacteroidetes_bacterium_oral_taxon_272_str_F0290	Bacteroidetes bacterium oral taxon 272 str. F0290	Bacteroidetes bacterium oral taxon 272	unclassified Bacteroidetes	unclassified Bacteroidetes	unclassified Bacteroidetes	unclassified Bacteroidetes	Bacteroidetes	Bacteria	Human	888054	Yes	Host-associated	Human	Unclassified	Unclassified	Gram-	Anaerobe
Bacteroidetes_oral_taxon_274_str_F0058	Bacteroidetes oral taxon 274 str. F0058	Bacteroidetes oral taxon 274	unclassified Bacteroidetes	unclassified Bacteroidetes	unclassified Bacteroidetes	unclassified Bacteroidetes	Bacteroidetes	Bacteria	Human	575590	Yes	Host-associated	Human	Oral	Digestive system	Gram-	Anaerobe	Nonmotile
Barnesiella_intestinihominis_ERR1203957	Barnesiella intestinihominis	Barnesiella intestinihominis	Barnesiella	Barnesiellaceae	Bacteroidales	Bacteroidia	Bacteroidetes	Bacteria	Human	487174						Gram-	Anaerobe
Barnesiella_intestinihominis_ERR1204051	Barnesiella intestinihominis	Barnesiella intestinihominis	Barnesiella	Barnesiellaceae	Bacteroidales	Bacteroidia	Bacteroidetes	Bacteria	Human	487174						Gram-	Anaerobe
Barnesiella_intestinihominis_ERR2221140	Barnesiella intestinihominis	Barnesiella intestinihominis	Barnesiella	Barnesiellaceae	Bacteroidales	Bacteroidia	Bacteroidetes	Bacteria	Human	487174						Gram-	Anaerobe
Barnesiella_intestinihominis_ERR2230085	Barnesiella intestinihominis	Barnesiella intestinihominis	Barnesiella	Barnesiellaceae	Bacteroidales	Bacteroidia	Bacteroidetes	Bacteria	Human	487174						Gram-	Anaerobe
Barnesiella_intestinihominis_YIT_11860	Barnesiella intestinihominis YIT 11860	Barnesiella intestinihominis	Barnesiella	Barnesiellaceae	Bacteroidales	Bacteroidia	Bacteroidetes	Bacteria	Human	742726	Yes	Host-associated	Human	Large intestine	Digestive system	Gram-	Anaerobe	Nonmotile
Barnesiella_viscericola_DSM_18177	Barnesiella viscericola DSM 18177	Barnesiella viscericola	Barnesiella	Barnesiellaceae	Bacteroidales	Bacteroidia	Bacteroidetes	Bacteria	Mouse	880074	Yes	Host-associated	Birds	Unclassified	Digestive system	Gram-	Obligate anaerobe	Nonmotile
Bartonella_quintana_RM_11	Bartonella quintana RM-11	Bartonella quintana	Bartonella	Bartonellaceae	Hyphomicrobiales	Alphaproteobacteria	Proteobacteria	Bacteria	Human	1225179	Yes	Host-associated	Mammals	Unclassified	Unclassified	Gram-	Aerobe
Bartonella_quintana_Toulouse	Bartonella quintana str. Toulouse	Bartonella quintana	Bartonella	Bartonellaceae	Hyphomicrobiales	Alphaproteobacteria	Proteobacteria	Bacteria	Human	283165	Yes	Host-associated	Unclassified	Unclassified	Unclassified	Gram-	Aerobe
Bdellovibrio_bacteriovorus_HD100	Bdellovibrio bacteriovorus HD100	Bdellovibrio bacteriovorus	Bdellovibrio	Bdellovibrionaceae	Bdellovibrionales	Oligoflexia	Proteobacteria	Bacteria	Human	264462	Yes	Environmental	Terrestrial	Unclassified	Soil	Gram-	Aerobe	Motile
Bdellovibrio_bacteriovorus_SSB218315	Bdellovibrio bacteriovorus	Bdellovibrio bacteriovorus	Bdellovibrio	Bdellovibrionaceae	Bdellovibrionales	Oligoflexia	Proteobacteria	Bacteria	Human	959	Yes	Environmental	Terrestrial	Unclassified	Soil	Gram-	Aerobe
Bdellovibrio_bacteriovorus_str_Tiberius	Bdellovibrio bacteriovorus str. Tiberius	Bdellovibrio bacteriovorus	Bdellovibrio	Bdellovibrionaceae	Bdellovibrionales	Oligoflexia	Proteobacteria	Bacteria	Human	1069642	Yes					Gram-	Aerobe	Motile
Bdellovibrio_bacteriovorus_W	Bdellovibrio bacteriovorus W	Bdellovibrio bacteriovorus	Bdellovibrio	Bdellovibrionaceae	Bdellovibrionales	Oligoflexia	Proteobacteria	Bacteria	Human	765869	Yes					Gram-	Aerobe	Motile
Beduini_massiliensis_DSM_100188	Beduini massiliensis DSM 100188	Beduini massiliensis	Beduini	Clostridiaceae	Eubacteriales	Clostridia	Firmicutes	Bacteria	Human	1585974						Gram-
Bifidobacterium_adolescentis_ATCC_15703	Bifidobacterium adolescentis ATCC 15703	Bifidobacterium adolescentis	Bifidobacterium	Bifidobacteriaceae	Bifidobacteriales	Actinomycetia	Actinobacteria	Bacteria	Human	367928	Yes	Host-associated	Human	Unclassified	Digestive system	Gram+	Anaerobe	Nonmotile
Bifidobacterium_adolescentis_BBMN23	Bifidobacterium adolescentis	Bifidobacterium adolescentis	Bifidobacterium	Bifidobacteriaceae	Bifidobacteriales	Actinomycetia	Actinobacteria	Bacteria	Human	1680	Yes					Gram+	Anaerobe	Nonmotile
Bifidobacterium_adolescentis_DSM_20087	Bifidobacterium adolescentis DSM 20087	Bifidobacterium adolescentis	Bifidobacterium	Bifidobacteriaceae	Bifidobacteriales	Actinomycetia	Actinobacteria	Bacteria	Human	1410644	Yes	Host-associated	Mammals	Unclassified	Unclassified	Gram+	Anaerobe	Nonmotile
Bifidobacterium_adolescentis_ERR1022283	Bifidobacterium adolescentis	Bifidobacterium adolescentis	Bifidobacterium	Bifidobacteriaceae	Bifidobacteriales	Actinomycetia	Actinobacteria	Bacteria	Human	1680						Gram+	Anaerobe	Nonmotile
Bifidobacterium_adolescentis_ERR1022320	Bifidobacterium adolescentis	Bifidobacterium adolescentis	Bifidobacterium	Bifidobacteriaceae	Bifidobacteriales	Actinomycetia	Actinobacteria	Bacteria	Human	1680						Gram+	Anaerobe	Nonmotile
Bifidobacterium_adolescentis_ERR1022366	Bifidobacterium adolescentis	Bifidobacterium adolescentis	Bifidobacterium	Bifidobacteriaceae	Bifidobacteriales	Actinomycetia	Actinobacteria	Bacteria	Human	1680						Gram+	Anaerobe	Nonmotile
Bifidobacterium_adolescentis_ERR1203960	Bifidobacterium adolescentis	Bifidobacterium adolescentis	Bifidobacterium	Bifidobacteriaceae	Bifidobacteriales	Actinomycetia	Actinobacteria	Bacteria	Human	1680						Gram+	Anaerobe	Nonmotile
Bifidobacterium_adolescentis_ERR2221193	Bifidobacterium adolescentis	Bifidobacterium adolescentis	Bifidobacterium	Bifidobacteriaceae	Bifidobacteriales	Actinomycetia	Actinobacteria	Bacteria	Human	1680						Gram+	Anaerobe	Nonmotile
Bifidobacterium_adolescentis_ERR2221322	Bifidobacterium adolescentis	Bifidobacterium adolescentis	Bifidobacterium	Bifidobacteriaceae	Bifidobacteriales	Actinomycetia	Actinobacteria	Bacteria	Human	1680						Gram+	Anaerobe	Nonmotile
Bifidobacterium_adolescentis_ERR2230053	Bifidobacterium adolescentis	Bifidobacterium adolescentis	Bifidobacterium	Bifidobacteriaceae	Bifidobacteriales	Actinomycetia	Actinobacteria	Bacteria	Human	1680						Gram+	Anaerobe	Nonmotile
Bifidobacterium_adolescentis_ERR2230077	Bifidobacterium adolescentis	Bifidobacterium adolescentis	Bifidobacterium	Bifidobacteriaceae	Bifidobacteriales	Actinomycetia	Actinobacteria	Bacteria	Human	1680						Gram+	Anaerobe	Nonmotile
Bifidobacterium_adolescentis_ERR2230153	Bifidobacterium adolescentis	Bifidobacterium adolescentis	Bifidobacterium	Bifidobacteriaceae	Bifidobacteriales	Actinomycetia	Actinobacteria	Bacteria	Human	1680						Gram+	Anaerobe	Nonmotile
Bifidobacterium_adolescentis_L2_32	Bifidobacterium adolescentis L2-32	Bifidobacterium adolescentis	Bifidobacterium	Bifidobacteriaceae	Bifidobacteriales	Actinomycetia	Actinobacteria	Bacteria	Human	411481	Yes	Host-associated	Human	Large intestine	Digestive system	Gram+	Anaerobe	Nonmotile
Bifidobacterium_angulatum_DSM_20098	Bifidobacterium angulatum DSM 20098 = JCM 7096	Bifidobacterium angulatum	Bifidobacterium	Bifidobacteriaceae	Bifidobacteriales	Actinomycetia	Actinobacteria	Bacteria	Human	518635	Yes	Host-associated	Human	Large intestine	Digestive system	Gram+	Obligate anaerobe	Nonmotile
Bifidobacterium_angulatum_GT102	Bifidobacterium angulatum	Bifidobacterium angulatum	Bifidobacterium	Bifidobacteriaceae	Bifidobacteriales	Actinomycetia	Actinobacteria	Bacteria	Human	1683	Yes					Gram+	Obligate anaerobe	Nonmotile
Bifidobacterium_animalis_ERR2221337	Bifidobacterium animalis	Bifidobacterium animalis	Bifidobacterium	Bifidobacteriaceae	Bifidobacteriales	Actinomycetia	Actinobacteria	Bacteria	Human	28025						Gram+	Obligate anaerobe	Nonmotile
Bifidobacterium_animalis_ERR2221385	Bifidobacterium animalis	Bifidobacterium animalis	Bifidobacterium	Bifidobacteriaceae	Bifidobacteriales	Actinomycetia	Actinobacteria	Bacteria	Human	28025						Gram+	Obligate anaerobe	Nonmotile
Bifidobacterium_animalis_lactis_AD011	Bifidobacterium animalis subsp. lactis AD011	Bifidobacterium animalis	Bifidobacterium	Bifidobacteriaceae	Bifidobacteriales	Actinomycetia	Actinobacteria	Bacteria	Human	442563	Yes	Host-associated	Human	Large intestine	Digestive system	Gram+	Obligate anaerobe	Nonmotile
Bifidobacterium_animalis_lactis_BB_12	Bifidobacterium animalis subsp. lactis BB-12	Bifidobacterium animalis	Bifidobacterium	Bifidobacteriaceae	Bifidobacteriales	Actinomycetia	Actinobacteria	Bacteria	Human	552531	Yes	Host-associated	Human	Unclassified	Unclassified	Gram+	Obligate anaerobe	Nonmotile
Bifidobacterium_animalis_lactis_Bi_07	Bifidobacterium animalis subsp. lactis Bi-07	Bifidobacterium animalis	Bifidobacterium	Bifidobacteriaceae	Bifidobacteriales	Actinomycetia	Actinobacteria	Bacteria	Human	742729	Yes	Host-associated	Human	Unclassified	Unclassified	Gram+	Obligate anaerobe	Nonmotile
Bifidobacterium_animalis_lactis_Bl_04_ATCC_SD5219	Bifidobacterium animalis subsp. lactis Bl-04	Bifidobacterium animalis	Bifidobacterium	Bifidobacteriaceae	Bifidobacteriales	Actinomycetia	Actinobacteria	Bacteria	Human	580050	Yes	Host-associated	Human	Large intestine	Digestive system	Gram+	Obligate anaerobe	Nonmotile
Bifidobacterium_animalis_lactis_CNCM_I_2494	Bifidobacterium animalis subsp. lactis CNCM I-2494	Bifidobacterium animalis	Bifidobacterium	Bifidobacteriaceae	Bifidobacteriales	Actinomycetia	Actinobacteria	Bacteria	Human	1042403	Yes	Host-associated	Unclassified	Unclassified	Unclassified	Gram+	Obligate anaerobe	Nonmotile
Bifidobacterium_animalis_lactis_DSM_10140	Bifidobacterium animalis subsp. lactis DSM 10140	Bifidobacterium animalis	Bifidobacterium	Bifidobacteriaceae	Bifidobacteriales	Actinomycetia	Actinobacteria	Bacteria	Human	555970	Yes	Engineered	Food production	Unclassified	Dairy products	Gram+	Obligate anaerobe	Nonmotile
Bifidobacterium_animalis_lactis_V9	Bifidobacterium animalis subsp. lactis V9	Bifidobacterium animalis	Bifidobacterium	Bifidobacteriaceae	Bifidobacteriales	Actinomycetia	Actinobacteria	Bacteria	Human	573236	Yes	Host-associated	Human	Large intestine	Digestive system	Gram+	Obligate anaerobe	Nonmotile
Bifidobacterium_animalis_RH	Bifidobacterium animalis	Bifidobacterium animalis	Bifidobacterium	Bifidobacteriaceae	Bifidobacteriales	Actinomycetia	Actinobacteria	Bacteria	Human	28025	Yes					Gram+	Obligate anaerobe	Nonmotile
Bifidobacterium_animalis_subsp_animalis_ATCC_25527	Bifidobacterium animalis subsp. animalis ATCC 25527	Bifidobacterium animalis	Bifidobacterium	Bifidobacteriaceae	Bifidobacteriales	Actinomycetia	Actinobacteria	Bacteria	Human	703613	Yes					Gram+	Obligate anaerobe	Nonmotile
Bifidobacterium_animalis_subsp_animalis_ATCC_27672	Bifidobacterium animalis subsp. animalis ATCC 27672	Bifidobacterium animalis	Bifidobacterium	Bifidobacteriaceae	Bifidobacteriales	Actinomycetia	Actinobacteria	Bacteria	Human	1365959						Gram+	Obligate anaerobe	Nonmotile
Bifidobacterium_animalis_subsp_animalis_YL2	Bifidobacterium animalis subsp. animalis	Bifidobacterium animalis	Bifidobacterium	Bifidobacteriaceae	Bifidobacteriales	Actinomycetia	Actinobacteria	Bacteria	Human	302912	Yes					Gram+	Obligate anaerobe	Nonmotile
Bifidobacterium_animalis_subsp_lactis_B420	Bifidobacterium animalis subsp. lactis B420	Bifidobacterium animalis	Bifidobacterium	Bifidobacteriaceae	Bifidobacteriales	Actinomycetia	Actinobacteria	Bacteria	Human	1168290	Yes					Gram+	Obligate anaerobe	Nonmotile
Bifidobacterium_animalis_subsp_lactis_BLC1	Bifidobacterium animalis subsp. lactis BLC1	Bifidobacterium animalis	Bifidobacterium	Bifidobacteriaceae	Bifidobacteriales	Actinomycetia	Actinobacteria	Bacteria	Human	1075106	Yes					Gram+	Obligate anaerobe	Nonmotile
Bifidobacterium_animalis_subsp_lactis_BS_01	Bifidobacterium animalis subsp. lactis BS 01	Bifidobacterium animalis	Bifidobacterium	Bifidobacteriaceae	Bifidobacteriales	Actinomycetia	Actinobacteria	Bacteria	Human	911598	Yes	Host-associated	Human	Large intestine	Digestive system	Gram+	Obligate anaerobe	Nonmotile
Bifidobacterium_animalis_subsp_lactis_HN019	Bifidobacterium animalis subsp. lactis HN019	Bifidobacterium animalis	Bifidobacterium	Bifidobacteriaceae	Bifidobacteriales	Actinomycetia	Actinobacteria	Bacteria	Human	486409	Yes	Host-associated	Unclassified	Unclassified	Unclassified	Gram+	Obligate anaerobe	Nonmotile
Bifidobacterium_asteroides_DSM_20089	Bifidobacterium asteroides DSM 20089	Bifidobacterium asteroides	Bifidobacterium	Bifidobacteriaceae	Bifidobacteriales	Actinomycetia	Actinobacteria	Bacteria	Human	1437594	Yes	Host-associated	Insecta	Unclassified	Unclassified	Gram+	Anaerobe	Nonmotile
Bifidobacterium_asteroides_Hma3	Bifidobacterium asteroides	Bifidobacterium asteroides	Bifidobacterium	Bifidobacteriaceae	Bifidobacteriales	Actinomycetia	Actinobacteria	Bacteria	Human	1684	Yes					Gram+	Anaerobe	Nonmotile
Bifidobacterium_asteroides_PRL2011	Bifidobacterium asteroides PRL2011	Bifidobacterium asteroides	Bifidobacterium	Bifidobacteriaceae	Bifidobacteriales	Actinomycetia	Actinobacteria	Bacteria	Human	1147128	Yes	Host-associated	Insecta	Unclassified	Digestive system	Gram+	Anaerobe	Nonmotile
Bifidobacterium_bifidum_156B	Bifidobacterium bifidum	Bifidobacterium bifidum	Bifidobacterium	Bifidobacteriaceae	Bifidobacteriales	Actinomycetia	Actinobacteria	Bacteria	Human	1681	Yes					Gram+	Anaerobe	Nonmotile
Bifidobacterium_bifidum_ATCC_29521	Bifidobacterium bifidum ATCC 29521 = JCM 1255 = DSM 20456	Bifidobacterium bifidum	Bifidobacterium	Bifidobacteriaceae	Bifidobacteriales	Actinomycetia	Actinobacteria	Bacteria	Human	500634	Yes	Host-associated	Human	Unclassified	Unclassified	Gram+	Anaerobe	Nonmotile
Bifidobacterium_bifidum_BGN4	Bifidobacterium bifidum BGN4	Bifidobacterium bifidum	Bifidobacterium	Bifidobacteriaceae	Bifidobacteriales	Actinomycetia	Actinobacteria	Bacteria	Human	484020	Yes	Host-associated	Human	Large intestine	Digestive system	Gram+	Anaerobe	Nonmotile
Bifidobacterium_bifidum_ERR1022335	Bifidobacterium bifidum	Bifidobacterium bifidum	Bifidobacterium	Bifidobacteriaceae	Bifidobacteriales	Actinomycetia	Actinobacteria	Bacteria	Human	1681						Gram+	Anaerobe	Nonmotile
Bifidobacterium_bifidum_LMG_13195	Bifidobacterium bifidum LMG 13195	Bifidobacterium bifidum	Bifidobacterium	Bifidobacteriaceae	Bifidobacteriales	Actinomycetia	Actinobacteria	Bacteria	Human	1207542	Yes					Gram+	Anaerobe	Nonmotile
Bifidobacterium_bifidum_NCIMB_41171	Bifidobacterium bifidum NCIMB 41171	Bifidobacterium bifidum	Bifidobacterium	Bifidobacteriaceae	Bifidobacteriales	Actinomycetia	Actinobacteria	Bacteria	Human	398513	Yes	Host-associated	Human	Large intestine	Digestive system	Gram+	Anaerobe	Nonmotile
Bifidobacterium_bifidum_PRL2010	Bifidobacterium bifidum PRL2010	Bifidobacterium bifidum	Bifidobacterium	Bifidobacteriaceae	Bifidobacteriales	Actinomycetia	Actinobacteria	Bacteria	Human	702459	Yes	Host-associated	Human	Large intestine	Digestive system	Gram+	Anaerobe	Nonmotile
Bifidobacterium_bifidum_S17	Bifidobacterium bifidum S17	Bifidobacterium bifidum	Bifidobacterium	Bifidobacteriaceae	Bifidobacteriales	Actinomycetia	Actinobacteria	Bacteria	Human	883062	Yes	Host-associated	Human	Large intestine	Digestive system	Gram+	Anaerobe	Nonmotile
Bifidobacterium_boum_DSM_20432	Bifidobacterium boum DSM 20432	Bifidobacterium boum	Bifidobacterium	Bifidobacteriaceae	Bifidobacteriales	Actinomycetia	Actinobacteria	Bacteria	Human	1410645	Yes					Gram+	Anaerobe	Nonmotile
Bifidobacterium_breve_12L	Bifidobacterium breve 12L	Bifidobacterium breve	Bifidobacterium	Bifidobacteriaceae	Bifidobacteriales	Actinomycetia	Actinobacteria	Bacteria	Human	1385938	Yes					Gram+	Anaerobe	Nonmotile
Bifidobacterium_breve_2L	Bifidobacterium breve 2L	Bifidobacterium breve	Bifidobacterium	Bifidobacteriaceae	Bifidobacteriales	Actinomycetia	Actinobacteria	Bacteria	Human	1385943	Yes					Gram+	Anaerobe	Nonmotile
Bifidobacterium_breve_689b	Bifidobacterium breve 689b	Bifidobacterium breve	Bifidobacterium	Bifidobacteriaceae	Bifidobacteriales	Actinomycetia	Actinobacteria	Bacteria	Human	1385942	Yes					Gram+	Anaerobe	Nonmotile
Bifidobacterium_breve_ACS_071_V_Sch8b	Bifidobacterium breve ACS-071-V-Sch8b	Bifidobacterium breve	Bifidobacterium	Bifidobacteriaceae	Bifidobacteriales	Actinomycetia	Actinobacteria	Bacteria	Human	866777	Yes	Host-associated	Human	Vagina	Reproductive system	Gram+	Anaerobe	Nonmotile
Bifidobacterium_breve_CECT_7263	Bifidobacterium breve CECT 7263	Bifidobacterium breve	Bifidobacterium	Bifidobacteriaceae	Bifidobacteriales	Actinomycetia	Actinobacteria	Bacteria	Human	1036735	Yes	Host-associated	Human	Unclassified	Milk	Gram+	Anaerobe	Nonmotile
Bifidobacterium_breve_DPC_6330	Bifidobacterium breve DPC 6330	Bifidobacterium breve	Bifidobacterium	Bifidobacteriaceae	Bifidobacteriales	Actinomycetia	Actinobacteria	Bacteria	Human	1074482	Yes	Host-associated	Human	Large intestine	Digestive system	Gram+	Anaerobe	Nonmotile
Bifidobacterium_breve_DSM_20213	Bifidobacterium breve DSM 20213 = JCM 1192	Bifidobacterium breve	Bifidobacterium	Bifidobacteriaceae	Bifidobacteriales	Actinomycetia	Actinobacteria	Bacteria	Human	518634	Yes					Gram+	Anaerobe	Nonmotile
Bifidobacterium_breve_ERR2230051	Bifidobacterium breve	Bifidobacterium breve	Bifidobacterium	Bifidobacteriaceae	Bifidobacteriales	Actinomycetia	Actinobacteria	Bacteria	Human	1685						Gram+	Anaerobe	Nonmotile
Bifidobacterium_breve_HPH0326	Bifidobacterium breve HPH0326	Bifidobacterium breve	Bifidobacterium	Bifidobacteriaceae	Bifidobacteriales	Actinomycetia	Actinobacteria	Bacteria	Human	1203540	Yes	Host-associated	Human	Unclassified	Digestive system	Gram+	Anaerobe	Nonmotile
Bifidobacterium_breve_JCM_7017	Bifidobacterium breve JCM 7017	Bifidobacterium breve	Bifidobacterium	Bifidobacteriaceae	Bifidobacteriales	Actinomycetia	Actinobacteria	Bacteria	Human	1385939	Yes					Gram+	Anaerobe	Nonmotile
Bifidobacterium_breve_JCM_7019	Bifidobacterium breve JCM 7019	Bifidobacterium breve	Bifidobacterium	Bifidobacteriaceae	Bifidobacteriales	Actinomycetia	Actinobacteria	Bacteria	Human	1385940	Yes	Host-associated	Human	Large intestine	Digestive system	Gram+	Anaerobe	Nonmotile
Bifidobacterium_breve_MCC_0121	Bifidobacterium breve MCC 0121	Bifidobacterium breve	Bifidobacterium	Bifidobacteriaceae	Bifidobacteriales	Actinomycetia	Actinobacteria	Bacteria	Human	1365960	Yes					Gram+	Anaerobe	Nonmotile
Bifidobacterium_breve_MCC_0305	Bifidobacterium breve MCC 0305	Bifidobacterium breve	Bifidobacterium	Bifidobacteriaceae	Bifidobacteriales	Actinomycetia	Actinobacteria	Bacteria	Human	1365961	Yes					Gram+	Anaerobe	Nonmotile
Bifidobacterium_breve_MCC_0476	Bifidobacterium breve MCC 0476	Bifidobacterium breve	Bifidobacterium	Bifidobacteriaceae	Bifidobacteriales	Actinomycetia	Actinobacteria	Bacteria	Human	1365962	Yes					Gram+	Anaerobe	Nonmotile
Bifidobacterium_breve_MCC_1094	Bifidobacterium breve MCC 1094	Bifidobacterium breve	Bifidobacterium	Bifidobacteriaceae	Bifidobacteriales	Actinomycetia	Actinobacteria	Bacteria	Human	1365963	Yes					Gram+	Anaerobe	Nonmotile
Bifidobacterium_breve_MCC_1114	Bifidobacterium breve MCC 1114	Bifidobacterium breve	Bifidobacterium	Bifidobacteriaceae	Bifidobacteriales	Actinomycetia	Actinobacteria	Bacteria	Human	1365964	Yes					Gram+	Anaerobe	Nonmotile
Bifidobacterium_breve_MCC_1128	Bifidobacterium breve MCC 1128	Bifidobacterium breve	Bifidobacterium	Bifidobacteriaceae	Bifidobacteriales	Actinomycetia	Actinobacteria	Bacteria	Human	1365965	Yes					Gram+	Anaerobe	Nonmotile
Bifidobacterium_breve_MCC_1340	Bifidobacterium breve MCC 1340	Bifidobacterium breve	Bifidobacterium	Bifidobacteriaceae	Bifidobacteriales	Actinomycetia	Actinobacteria	Bacteria	Human	1365966	Yes					Gram+	Anaerobe	Nonmotile
Bifidobacterium_breve_MCC_1454	Bifidobacterium breve MCC 1454	Bifidobacterium breve	Bifidobacterium	Bifidobacteriaceae	Bifidobacteriales	Actinomycetia	Actinobacteria	Bacteria	Human	1365967	Yes					Gram+	Anaerobe	Nonmotile
Bifidobacterium_breve_MCC_1604	Bifidobacterium breve MCC 1604	Bifidobacterium breve	Bifidobacterium	Bifidobacteriaceae	Bifidobacteriales	Actinomycetia	Actinobacteria	Bacteria	Human	1365968	Yes					Gram+	Anaerobe	Nonmotile
Bifidobacterium_breve_MCC_1605	Bifidobacterium breve MCC 1605	Bifidobacterium breve	Bifidobacterium	Bifidobacteriaceae	Bifidobacteriales	Actinomycetia	Actinobacteria	Bacteria	Human	1365969	Yes					Gram+	Anaerobe	Nonmotile
Bifidobacterium_breve_NCFB_2258	Bifidobacterium breve NCFB 2258	Bifidobacterium breve	Bifidobacterium	Bifidobacteriaceae	Bifidobacteriales	Actinomycetia	Actinobacteria	Bacteria	Human	1385941	Yes					Gram+	Anaerobe	Nonmotile
Bifidobacterium_breve_UCC2003_NCIMB8807	Bifidobacterium breve UCC2003	Bifidobacterium breve	Bifidobacterium	Bifidobacteriaceae	Bifidobacteriales	Actinomycetia	Actinobacteria	Bacteria	Human	326426	Yes	Host-associated	Human	Large intestine	Digestive system	Gram+	Anaerobe	Nonmotile
Bifidobacterium_catenulatum_DSM_16992	Bifidobacterium catenulatum DSM 16992 = JCM 1194 = LMG 11043	Bifidobacterium catenulatum	Bifidobacterium	Bifidobacteriaceae	Bifidobacteriales	Actinomycetia	Actinobacteria	Bacteria	Human	566552	Yes					Gram+	Anaerobe	Nonmotile
Bifidobacterium_choerinum_DSM_20434	Bifidobacterium choerinum DSM 20434	Bifidobacterium choerinum	Bifidobacterium	Bifidobacteriaceae	Bifidobacteriales	Actinomycetia	Actinobacteria	Bacteria	Mouse	1121107	Yes	Host-associated	Animal	Intestine	Digestive system	Gram+	Anaerobe	Nonmotile
Bifidobacterium_coryneforme_Bma6	Bifidobacterium coryneforme	Bifidobacterium coryneforme	Bifidobacterium	Bifidobacteriaceae	Bifidobacteriales	Actinomycetia	Actinobacteria	Bacteria	Human	1687	Yes					Gram+	Obligate anaerobe	Nonmotile
Bifidobacterium_coryneforme_DSM_20216	Bifidobacterium coryneforme DSM 20216	Bifidobacterium coryneforme	Bifidobacterium	Bifidobacteriaceae	Bifidobacteriales	Actinomycetia	Actinobacteria	Bacteria	Human	1437599	Yes	Host-associated	Insecta	Unclassified	Unclassified	Gram+	Obligate anaerobe	Nonmotile
Bifidobacterium_dentium_ATCC_27678	Bifidobacterium dentium ATCC 27678	Bifidobacterium dentium	Bifidobacterium	Bifidobacteriaceae	Bifidobacteriales	Actinomycetia	Actinobacteria	Bacteria	Human	473819	Yes	Host-associated	Human	Large intestine	Digestive system	Gram+	Anaerobe	Nonmotile
Bifidobacterium_dentium_ATCC_27679	Bifidobacterium dentium ATCC 27679	Bifidobacterium dentium	Bifidobacterium	Bifidobacteriaceae	Bifidobacteriales	Actinomycetia	Actinobacteria	Bacteria	Human	871562	Yes	Host-associated	Human	Vagina	Reproductive system	Gram+	Anaerobe	Nonmotile
Bifidobacterium_dentium_Bd1	Bifidobacterium dentium Bd1	Bifidobacterium dentium	Bifidobacterium	Bifidobacteriaceae	Bifidobacteriales	Actinomycetia	Actinobacteria	Bacteria	Human	401473	Yes	Host-associated	Animal	Unclassified	Digestive system	Gram+	Anaerobe	Nonmotile
Bifidobacterium_dentium_JCM_1195_DSM_20436	Bifidobacterium dentium JCM 1195 = DSM 20436	Bifidobacterium dentium	Bifidobacterium	Bifidobacteriaceae	Bifidobacteriales	Actinomycetia	Actinobacteria	Bacteria	Human	1150423	Yes	Host-associated	Unclassified	Unclassified	Unclassified	Gram+	Anaerobe	Nonmotile
Bifidobacterium_dentium_JCVIHMP022	Bifidobacterium dentium JCVIHMP022	Bifidobacterium dentium	Bifidobacterium	Bifidobacteriaceae	Bifidobacteriales	Actinomycetia	Actinobacteria	Bacteria	Human	553191	Yes	Host-associated	Human	Vagina	Reproductive system	Gram+	Anaerobe	Nonmotile
Bifidobacterium_gallicum_DSM_20093	Bifidobacterium gallicum DSM 20093 = LMG 11596	Bifidobacterium gallicum	Bifidobacterium	Bifidobacteriaceae	Bifidobacteriales	Actinomycetia	Actinobacteria	Bacteria	Human	561180	Yes	Host-associated	Human	Unclassified	Unclassified	Gram+	Anaerobe	Nonmotile
Bifidobacterium_indicum_LMG_11587_DSM_20214	Bifidobacterium indicum LMG 11587 = DSM 20214	Bifidobacterium indicum	Bifidobacterium	Bifidobacteriaceae	Bifidobacteriales	Actinomycetia	Actinobacteria	Bacteria	Human	1341694	Yes	Host-associated	Insecta	Unclassified	Unclassified	Gram+	Anaerobe	Nonmotile
Bifidobacterium_kashiwanohense_DSM_21854	Bifidobacterium catenulatum subsp. kashiwanohense JCM 15439 = DSM 21854	Bifidobacterium catenulatum	Bifidobacterium	Bifidobacteriaceae	Bifidobacteriales	Actinomycetia	Actinobacteria	Bacteria	Human	1150460	Yes					Gram+	Anaerobe	Nonmotile
Bifidobacterium_longum_BG7	Bifidobacterium longum	Bifidobacterium longum	Bifidobacterium	Bifidobacteriaceae	Bifidobacteriales	Actinomycetia	Actinobacteria	Bacteria	Human	216816						Gram+	Anaerobe	Nonmotile
Bifidobacterium_longum_BXY01	Bifidobacterium longum	Bifidobacterium longum	Bifidobacterium	Bifidobacteriaceae	Bifidobacteriales	Actinomycetia	Actinobacteria	Bacteria	Human	216816	Yes					Gram+	Anaerobe	Nonmotile
Bifidobacterium_longum_DJO10A	Bifidobacterium longum DJO10A	Bifidobacterium longum	Bifidobacterium	Bifidobacteriaceae	Bifidobacteriales	Actinomycetia	Actinobacteria	Bacteria	Human	205913	Yes	Host-associated	Human	Unclassified	Unclassified	Gram+	Anaerobe	Nonmotile
Bifidobacterium_longum_E18	Bifidobacterium longum E18	Bifidobacterium longum	Bifidobacterium	Bifidobacteriaceae	Bifidobacteriales	Actinomycetia	Actinobacteria	Bacteria	Human	1322347	Yes	Host-associated	Human	Unclassified	Digestive system	Gram+	Anaerobe	Nonmotile
Bifidobacterium_longum_ERR2221141	Bifidobacterium longum	Bifidobacterium longum	Bifidobacterium	Bifidobacteriaceae	Bifidobacteriales	Actinomycetia	Actinobacteria	Bacteria	Human	216816						Gram+	Anaerobe	Nonmotile
Bifidobacterium_longum_ERR2221351	Bifidobacterium longum	Bifidobacterium longum	Bifidobacterium	Bifidobacteriaceae	Bifidobacteriales	Actinomycetia	Actinobacteria	Bacteria	Human	216816						Gram+	Anaerobe	Nonmotile
Bifidobacterium_longum_ERR2221409	Bifidobacterium longum	Bifidobacterium longum	Bifidobacterium	Bifidobacteriaceae	Bifidobacteriales	Actinomycetia	Actinobacteria	Bacteria	Human	216816						Gram+	Anaerobe	Nonmotile
Bifidobacterium_longum_ERR2230052	Bifidobacterium longum	Bifidobacterium longum	Bifidobacterium	Bifidobacteriaceae	Bifidobacteriales	Actinomycetia	Actinobacteria	Bacteria	Human	216816						Gram+	Anaerobe	Nonmotile
Bifidobacterium_longum_ERR2230120	Bifidobacterium longum	Bifidobacterium longum	Bifidobacterium	Bifidobacteriaceae	Bifidobacteriales	Actinomycetia	Actinobacteria	Bacteria	Human	216816						Gram+	Anaerobe	Nonmotile
Bifidobacterium_longum_ERR2230133	Bifidobacterium longum	Bifidobacterium longum	Bifidobacterium	Bifidobacteriaceae	Bifidobacteriales	Actinomycetia	Actinobacteria	Bacteria	Human	216816						Gram+	Anaerobe	Nonmotile
Bifidobacterium_longum_ERR2230158	Bifidobacterium longum	Bifidobacterium longum	Bifidobacterium	Bifidobacteriaceae	Bifidobacteriales	Actinomycetia	Actinobacteria	Bacteria	Human	216816						Gram+	Anaerobe	Nonmotile
Bifidobacterium_longum_infantis_157F_NC	Bifidobacterium longum subsp. infantis 157F	Bifidobacterium longum	Bifidobacterium	Bifidobacteriaceae	Bifidobacteriales	Actinomycetia	Actinobacteria	Bacteria	Human	565040	Yes	Host-associated	Human	Large intestine	Digestive system	Gram+	Anaerobe	Nonmotile
Bifidobacterium_longum_infantis_ATCC_15697	Bifidobacterium longum subsp. infantis ATCC 15697 = JCM 1222 = DSM 20088	Bifidobacterium longum	Bifidobacterium	Bifidobacteriaceae	Bifidobacteriales	Actinomycetia	Actinobacteria	Bacteria	Human	391904	Yes	Host-associated	Human	Large intestine	Digestive system	Gram+	Anaerobe	Nonmotile
Bifidobacterium_longum_longum_ATCC_55813	Bifidobacterium longum subsp. longum ATCC 55813	Bifidobacterium longum	Bifidobacterium	Bifidobacteriaceae	Bifidobacteriales	Actinomycetia	Actinobacteria	Bacteria	Human	548480	Yes	Host-associated	Human	Large intestine	Digestive system	Gram+	Anaerobe	Nonmotile
Bifidobacterium_longum_longum_BBMN68	Bifidobacterium longum subsp. longum BBMN68	Bifidobacterium longum	Bifidobacterium	Bifidobacteriaceae	Bifidobacteriales	Actinomycetia	Actinobacteria	Bacteria	Human	890402	Yes	Host-associated	Human	Large intestine	Digestive system	Gram+	Anaerobe	Nonmotile
Bifidobacterium_longum_longum_CCUG_52486	Bifidobacterium longum subsp. infantis CCUG 52486	Bifidobacterium longum	Bifidobacterium	Bifidobacteriaceae	Bifidobacteriales	Actinomycetia	Actinobacteria	Bacteria	Human	537937	Yes	Host-associated	Human	Large intestine	Digestive system	Gram+	Anaerobe	Nonmotile
Bifidobacterium_longum_longum_JCM_1217	Bifidobacterium longum subsp. longum JCM 1217	Bifidobacterium longum	Bifidobacterium	Bifidobacteriaceae	Bifidobacteriales	Actinomycetia	Actinobacteria	Bacteria	Human	565042	Yes	Host-associated	Human	Unclassified	Digestive system	Gram+	Anaerobe	Nonmotile
Bifidobacterium_longum_longum_JDM301	Bifidobacterium longum subsp. longum JDM301	Bifidobacterium longum	Bifidobacterium	Bifidobacteriaceae	Bifidobacteriales	Actinomycetia	Actinobacteria	Bacteria	Human	759350	Yes	Host-associated	Unclassified	Unclassified	Unclassified	Gram+	Anaerobe	Nonmotile
Bifidobacterium_longum_NCC2705	Bifidobacterium longum NCC2705	Bifidobacterium longum	Bifidobacterium	Bifidobacteriaceae	Bifidobacteriales	Actinomycetia	Actinobacteria	Bacteria	Human	206672	Yes	Host-associated	Human	Large intestine	Digestive system	Gram+	Anaerobe	Nonmotile
Bifidobacterium_longum_subsp_infantis_BT1	Bifidobacterium longum subsp. infantis	Bifidobacterium longum	Bifidobacterium	Bifidobacteriaceae	Bifidobacteriales	Actinomycetia	Actinobacteria	Bacteria	Human	1682						Gram+	Anaerobe	Nonmotile
Bifidobacterium_longum_subsp_longum_1_6B	Bifidobacterium longum subsp. longum 1-6B	Bifidobacterium longum	Bifidobacterium	Bifidobacteriaceae	Bifidobacteriales	Actinomycetia	Actinobacteria	Bacteria	Human	1161744	Yes	Host-associated	Human	Unclassified	Unclassified	Gram+	Anaerobe	Nonmotile
Bifidobacterium_longum_subsp_longum_2_2B	Bifidobacterium longum subsp. longum 2-2B	Bifidobacterium longum	Bifidobacterium	Bifidobacteriaceae	Bifidobacteriales	Actinomycetia	Actinobacteria	Bacteria	Human	1161745	Yes	Host-associated	Human	Unclassified	Unclassified	Gram+	Anaerobe	Nonmotile
Bifidobacterium_longum_subsp_longum_35B	Bifidobacterium longum subsp. longum 35B	Bifidobacterium longum	Bifidobacterium	Bifidobacteriaceae	Bifidobacteriales	Actinomycetia	Actinobacteria	Bacteria	Human	1161904	Yes	Host-associated	Human	Unclassified	Unclassified	Gram+	Anaerobe	Nonmotile
Bifidobacterium_longum_subsp_longum_44B	Bifidobacterium longum subsp. longum 44B	Bifidobacterium longum	Bifidobacterium	Bifidobacteriaceae	Bifidobacteriales	Actinomycetia	Actinobacteria	Bacteria	Human	1161743	Yes	Host-associated	Human	Unclassified	Unclassified	Gram+	Anaerobe	Nonmotile
Bifidobacterium_longum_subsp_longum_CMCC_P0001	Bifidobacterium longum subsp. longum CMCC P0001	Bifidobacterium longum	Bifidobacterium	Bifidobacteriaceae	Bifidobacteriales	Actinomycetia	Actinobacteria	Bacteria	Human	1266716	Yes					Gram+	Anaerobe	Nonmotile
Bifidobacterium_longum_subsp_longum_F8	Bifidobacterium longum subsp. longum F8	Bifidobacterium longum	Bifidobacterium	Bifidobacteriaceae	Bifidobacteriales	Actinomycetia	Actinobacteria	Bacteria	Human	722911	Yes	Host-associated	Human	Large intestine	Digestive system	Gram+	Anaerobe	Nonmotile
Bifidobacterium_longum_subsp_longum_KACC_91563	Bifidobacterium longum subsp. longum KACC 91563	Bifidobacterium longum	Bifidobacterium	Bifidobacteriaceae	Bifidobacteriales	Actinomycetia	Actinobacteria	Bacteria	Human	1035817	Yes	Host-associated	Unclassified	Unclassified	Unclassified	Gram+	Anaerobe	Nonmotile
Bifidobacterium_longum_subsp_longum_NCIMB8809	Bifidobacterium longum subsp. longum	Bifidobacterium longum	Bifidobacterium	Bifidobacteriaceae	Bifidobacteriales	Actinomycetia	Actinobacteria	Bacteria	Human	1679						Gram+	Anaerobe	Nonmotile
Bifidobacterium_mongoliense_DSM_21395	Bifidobacterium mongoliense DSM 21395	Bifidobacterium mongoliense	Bifidobacterium	Bifidobacteriaceae	Bifidobacteriales	Actinomycetia	Actinobacteria	Bacteria	Human	1437603	Yes	Engineered	Food production	Unclassified	Unclassified	Gram+	Facultative anaerobe	Nonmotile
Bifidobacterium_pseudocatenulatum_DSM_20438	Bifidobacterium pseudocatenulatum DSM 20438 = JCM 1200 = LMG 10505	Bifidobacterium pseudocatenulatum	Bifidobacterium	Bifidobacteriaceae	Bifidobacteriales	Actinomycetia	Actinobacteria	Bacteria	Human	547043	Yes	Host-associated	Human	Unclassified	Unclassified	Gram+	Anaerobe	Nonmotile
Bifidobacterium_pseudocatenulatum_ERR1022356	Bifidobacterium pseudocatenulatum	Bifidobacterium pseudocatenulatum	Bifidobacterium	Bifidobacteriaceae	Bifidobacteriales	Actinomycetia	Actinobacteria	Bacteria	Human	28026						Gram+	Anaerobe	Nonmotile
Bifidobacterium_pseudocatenulatum_ERR1203976	Bifidobacterium pseudocatenulatum	Bifidobacterium pseudocatenulatum	Bifidobacterium	Bifidobacteriaceae	Bifidobacteriales	Actinomycetia	Actinobacteria	Bacteria	Human	28026						Gram+	Anaerobe	Nonmotile
Bifidobacterium_pseudocatenulatum_ERR1204070	Bifidobacterium pseudocatenulatum	Bifidobacterium pseudocatenulatum	Bifidobacterium	Bifidobacteriaceae	Bifidobacteriales	Actinomycetia	Actinobacteria	Bacteria	Human	28026						Gram+	Anaerobe	Nonmotile
Bifidobacterium_pseudocatenulatum_ERR2221142	Bifidobacterium pseudocatenulatum	Bifidobacterium pseudocatenulatum	Bifidobacterium	Bifidobacteriaceae	Bifidobacteriales	Actinomycetia	Actinobacteria	Bacteria	Human	28026						Gram+	Anaerobe	Nonmotile
Bifidobacterium_pseudocatenulatum_IPLA36007	Bifidobacterium pseudocatenulatum IPLA36007	Bifidobacterium pseudocatenulatum	Bifidobacterium	Bifidobacteriaceae	Bifidobacteriales	Actinomycetia	Actinobacteria	Bacteria	Human	1454376	Yes					Gram+	Anaerobe	Nonmotile
Bifidobacterium_pseudolongum_subsp_Pseudolongum_DSM_20099	Bifidobacterium pseudolongum subsp. pseudolongum DSM 20099	Bifidobacterium pseudolongum	Bifidobacterium	Bifidobacteriaceae	Bifidobacteriales	Actinomycetia	Actinobacteria	Bacteria	Human	1437595	Yes	Host-associated	Mammals	Unclassified	Unclassified	Gram+	Anaerobe	Nonmotile
Bifidobacterium_pullorum_DSM_20433	Bifidobacterium pullorum DSM 20433	Bifidobacterium pullorum	Bifidobacterium	Bifidobacteriaceae	Bifidobacteriales	Actinomycetia	Actinobacteria	Bacteria	Human	1437600	Yes	Host-associated	Birds	Unclassified	Unclassified	Gram+	Anaerobe	Nonmotile
Bifidobacterium_pullorum_LMG_21816	Bifidobacterium pullorum	Bifidobacterium pullorum	Bifidobacterium	Bifidobacteriaceae	Bifidobacteriales	Actinomycetia	Actinobacteria	Bacteria	Human	78448	Yes					Gram+	Anaerobe	Nonmotile
Bifidobacterium_ruminantium_DSM_6489	Bifidobacterium ruminantium DSM 6489	Bifidobacterium ruminantium	Bifidobacterium	Bifidobacteriaceae	Bifidobacteriales	Actinomycetia	Actinobacteria	Bacteria	Human	1410647	Yes					Gram+	Anaerobe	Nonmotile
Bifidobacterium_scardovii_JCM_12489	Bifidobacterium scardovii JCM 12489 = DSM 13734	Bifidobacterium scardovii	Bifidobacterium	Bifidobacteriaceae	Bifidobacteriales	Actinomycetia	Actinobacteria	Bacteria	Human	1150461	Yes	Host-associated	Human	Unclassified	Unclassified	Gram+	Facultative anaerobe	Nonmotile
Bifidobacterium_sp_MSTE12	Bifidobacterium sp. MSTE12	Bifidobacterium sp. MSTE12	Bifidobacterium	Bifidobacteriaceae	Bifidobacteriales	Actinomycetia	Actinobacteria	Bacteria	Human	1161409	Yes	Host-associated	Human	Oral	Digestive system	Gram+	Anaerobe	Nonmotile
Bifidobacterium_stercoris_DSM_24849	Bifidobacterium stercoris JCM 15918	Bifidobacterium adolescentis	Bifidobacterium	Bifidobacteriaceae	Bifidobacteriales	Actinomycetia	Actinobacteria	Bacteria	Human	1437612	Yes					Gram+	Anaerobe	Nonmotile
Bifidobacterium_stercoris_ERR1204054	Bifidobacterium adolescentis	Bifidobacterium adolescentis	Bifidobacterium	Bifidobacteriaceae	Bifidobacteriales	Actinomycetia	Actinobacteria	Bacteria	Human	1680						Gram+	Anaerobe	Nonmotile
Bifidobacterium_thermacidophilum_subsp_thermacidophilum_DSM_15837	Bifidobacterium thermacidophilum subsp. thermacidophilum DSM 15837	Bifidobacterium thermacidophilum	Bifidobacterium	Bifidobacteriaceae	Bifidobacteriales	Actinomycetia	Actinobacteria	Bacteria	Human	1121111	Yes	Engineered	Wastewater	Unclassified	Unclassified	Gram+	Facultative anaerobe	Nonmotile
Bifidobacterium_thermophilum_RBL67	Bifidobacterium thermophilum RBL67	Bifidobacterium thermophilum	Bifidobacterium	Bifidobacteriaceae	Bifidobacteriales	Actinomycetia	Actinobacteria	Bacteria	Human	1254439	Yes	Host-associated	Human	Unclassified	Unclassified	Gram+	Anaerobe	Nonmotile
Bilophila_sp_4_1_30	Bilophila sp. 4_1_30	Bilophila sp. 4_1_30	Bilophila	Desulfovibrionaceae	Desulfovibrionales	Deltaproteobacteria	Proteobacteria	Bacteria	Human	693988	Yes	Host-associated	Human	Large intestine	Digestive system	Gram-	Anaerobe
Bilophila_wadsworthia_3_1_6	Bilophila wadsworthia 3_1_6	Bilophila wadsworthia	Bilophila	Desulfovibrionaceae	Desulfovibrionales	Deltaproteobacteria	Proteobacteria	Bacteria	Human	563192	Yes	Host-associated	Human	Large intestine	Digestive system	Gram-	Anaerobe
Bilophila_wadsworthia_ATCC_49260	Bilophila wadsworthia ATCC 49260	Bilophila wadsworthia	Bilophila	Desulfovibrionaceae	Desulfovibrionales	Deltaproteobacteria	Proteobacteria	Bacteria	Human	1408428	Yes	Host-associated	Human	Unclassified	Skin	Gram-	Anaerobe
Bittarella_massiliensis_GD6	Bittarella massiliensis	Bittarella massiliensis	Bittarella	Oscillospiraceae	Eubacteriales	Clostridia	Firmicutes	Bacteria	Human	1720313	Yes	Host-associated	Human	Unclassified	Unclassified	Gram+
Blastococcus_massiliensis_AP3	Candidatus Blastococcus massiliensis AP3	Candidatus Blastococcus massiliensis	Blastococcus	Geodermatophilaceae	Geodermatophilales	Actinomycetia	Actinobacteria	Bacteria	Human	1211815	Yes					Gram+	Aerobe
Blautia_coccoides_YL58	Blautia coccoides	Blautia coccoides	Blautia	Lachnospiraceae	Eubacteriales	Clostridia	Firmicutes	Bacteria	Mouse	1532	Yes	Host-associated	Mammals	Unclassified	Unclassified	Gram+	Anaerobe
Blautia_faecis_ERR2221099	Blautia faecis	Blautia faecis	Blautia	Lachnospiraceae	Eubacteriales	Clostridia	Firmicutes	Bacteria	Human	871665						Gram+	Anaerobe
Blautia_gnavus_ERR1022310	[Ruminococcus] gnavus	Blautia gnavus	Mediterraneibacter	Lachnospiraceae	Eubacteriales	Clostridia	Firmicutes	Bacteria	Human	33038						Gram+	Anaerobe	Nonmotile
Blautia_gnavus_ERR1203926	[Ruminococcus] gnavus	Blautia gnavus	Mediterraneibacter	Lachnospiraceae	Eubacteriales	Clostridia	Firmicutes	Bacteria	Human	33038						Gram+	Anaerobe	Nonmotile
Blautia_gnavus_ERR171257	[Ruminococcus] gnavus	Blautia gnavus	Mediterraneibacter	Lachnospiraceae	Eubacteriales	Clostridia	Firmicutes	Bacteria	Human	33038						Gram+	Anaerobe	Nonmotile
Blautia_gnavus_ERR2221233	[Ruminococcus] gnavus	Blautia gnavus	Mediterraneibacter	Lachnospiraceae	Eubacteriales	Clostridia	Firmicutes	Bacteria	Human	33038						Gram+	Anaerobe	Nonmotile
Blautia_hansenii_VPI_C7_24_DSM_20583	Blautia hansenii DSM 20583	Blautia hansenii	Blautia	Lachnospiraceae	Eubacteriales	Clostridia	Firmicutes	Bacteria	Human	537007	Yes	Host-associated	Human	Large intestine	Digestive system	Gram+	Anaerobe	Nonmotile
Blautia_hydrogenotrophica_DSM_10507	Blautia hydrogenotrophica DSM 10507	Blautia hydrogenotrophica	Blautia	Lachnospiraceae	Eubacteriales	Clostridia	Firmicutes	Bacteria	Human	476272	Yes	Host-associated	Human	Large intestine	Digestive system	Gram+	Anaerobe	Nonmotile
Blautia_hydrogenotrophica_ERR1022315	Blautia hydrogenotrophica	Blautia hydrogenotrophica	Blautia	Lachnospiraceae	Eubacteriales	Clostridia	Firmicutes	Bacteria	Human	53443						Gram+	Anaerobe
Blautia_luti_DSM_14534	Blautia luti DSM 14534	Blautia luti	Blautia	Lachnospiraceae	Eubacteriales	Clostridia	Firmicutes	Bacteria	Human	649762						Gram+	Anaerobe
Blautia_luti_ERR1022337	Blautia luti	Blautia luti	Blautia	Lachnospiraceae	Eubacteriales	Clostridia	Firmicutes	Bacteria	Human	89014						Gram+	Anaerobe
Blautia_luti_ERR1022379	Blautia luti	Blautia luti	Blautia	Lachnospiraceae	Eubacteriales	Clostridia	Firmicutes	Bacteria	Human	89014						Gram+	Anaerobe
Blautia_luti_ERR1022471	Blautia luti	Blautia luti	Blautia	Lachnospiraceae	Eubacteriales	Clostridia	Firmicutes	Bacteria	Human	89014						Gram+	Anaerobe
Blautia_luti_ERR1203942	Blautia luti	Blautia luti	Blautia	Lachnospiraceae	Eubacteriales	Clostridia	Firmicutes	Bacteria	Human	89014						Gram+	Anaerobe
Blautia_luti_ERR2221098	Blautia luti	Blautia luti	Blautia	Lachnospiraceae	Eubacteriales	Clostridia	Firmicutes	Bacteria	Human	89014						Gram+	Anaerobe
Blautia_massiliensis_GD9	Blautia massiliensis	Blautia massiliensis	Blautia	Lachnospiraceae	Eubacteriales	Clostridia	Firmicutes	Bacteria	Human	1737424	Yes	Host-associated	Human	Unclassified	Unclassified	Gram+	Anaerobe
Blautia_nov_ERR1022275	Blautia	Blautia nov. ERR1022275	Blautia	Lachnospiraceae	Eubacteriales	Clostridia	Firmicutes	Bacteria	Human	572511						Gram+	Anaerobe
Blautia_nov_ERR1022294	Blautia	Blautia nov. ERR1022294	Blautia	Lachnospiraceae	Eubacteriales	Clostridia	Firmicutes	Bacteria	Human	572511						Gram+	Anaerobe
Blautia_nov_ERR1022295	Blautia	Blautia nov. ERR1022295	Blautia	Lachnospiraceae	Eubacteriales	Clostridia	Firmicutes	Bacteria	Human	572511						Gram+	Anaerobe
Blautia_nov_ERR1022302	Blautia	Blautia nov. ERR1022302	Blautia	Lachnospiraceae	Eubacteriales	Clostridia	Firmicutes	Bacteria	Human	572511						Gram+	Anaerobe
Blautia_nov_ERR1022306	Blautia	Blautia nov. ERR1022306	Blautia	Lachnospiraceae	Eubacteriales	Clostridia	Firmicutes	Bacteria	Human	572511						Gram+	Anaerobe
Blautia_nov_ERR1022338	Blautia	Blautia nov. ERR1022338	Blautia	Lachnospiraceae	Eubacteriales	Clostridia	Firmicutes	Bacteria	Human	572511						Gram+	Anaerobe
Blautia_nov_ERR1022339	Blautia	Blautia nov. ERR1022339	Blautia	Lachnospiraceae	Eubacteriales	Clostridia	Firmicutes	Bacteria	Human	572511						Gram+	Anaerobe
Blautia_nov_ERR1022340	Blautia	Blautia nov. ERR1022340	Blautia	Lachnospiraceae	Eubacteriales	Clostridia	Firmicutes	Bacteria	Human	572511						Gram+	Anaerobe
Blautia_nov_ERR1022378	Blautia	Blautia nov. ERR1022378	Blautia	Lachnospiraceae	Eubacteriales	Clostridia	Firmicutes	Bacteria	Human	572511						Gram+	Anaerobe
Blautia_nov_ERR1022424	Blautia	Blautia nov. ERR1022424	Blautia	Lachnospiraceae	Eubacteriales	Clostridia	Firmicutes	Bacteria	Human	572511						Gram+	Anaerobe
Blautia_nov_ERR1022426	Blautia	Blautia nov. ERR1022426	Blautia	Lachnospiraceae	Eubacteriales	Clostridia	Firmicutes	Bacteria	Human	572511						Gram+	Anaerobe
Blautia_nov_ERR1022435	Blautia	Blautia nov. ERR1022435	Blautia	Lachnospiraceae	Eubacteriales	Clostridia	Firmicutes	Bacteria	Human	572511						Gram+	Anaerobe
Blautia_nov_ERR1203955	Blautia	Blautia nov. ERR1203955	Blautia	Lachnospiraceae	Eubacteriales	Clostridia	Firmicutes	Bacteria	Human	572511						Gram+	Anaerobe
Blautia_nov_ERR1204049	Blautia	Blautia nov. ERR1204049	Blautia	Lachnospiraceae	Eubacteriales	Clostridia	Firmicutes	Bacteria	Human	572511						Gram+	Anaerobe
Blautia_nov_ERR1204065	Blautia	Blautia nov. ERR1204065	Blautia	Lachnospiraceae	Eubacteriales	Clostridia	Firmicutes	Bacteria	Human	572511						Gram+	Anaerobe
Blautia_nov_ERR2221143	Blautia	Blautia nov. ERR2221143	Blautia	Lachnospiraceae	Eubacteriales	Clostridia	Firmicutes	Bacteria	Human	572511						Gram+	Anaerobe
Blautia_nov_ERR2221170	Blautia	Blautia nov. ERR2221170	Blautia	Lachnospiraceae	Eubacteriales	Clostridia	Firmicutes	Bacteria	Human	572511						Gram+	Anaerobe
Blautia_nov_ERR2221260	Blautia	Blautia nov. ERR2221260	Blautia	Lachnospiraceae	Eubacteriales	Clostridia	Firmicutes	Bacteria	Human	572511						Gram+	Anaerobe
Blautia_nov_ERR2221265	Blautia	Blautia nov. ERR2221265	Blautia	Lachnospiraceae	Eubacteriales	Clostridia	Firmicutes	Bacteria	Human	572511						Gram+	Anaerobe
Blautia_nov_ERR2221269	Blautia	Blautia nov. ERR2221269	Blautia	Lachnospiraceae	Eubacteriales	Clostridia	Firmicutes	Bacteria	Human	572511						Gram+	Anaerobe
Blautia_nov_ERR2221270	Blautia	Blautia nov. ERR2221270	Blautia	Lachnospiraceae	Eubacteriales	Clostridia	Firmicutes	Bacteria	Human	572511						Gram+	Anaerobe
Blautia_nov_ERR2221279	Blautia	Blautia nov. ERR2221279	Blautia	Lachnospiraceae	Eubacteriales	Clostridia	Firmicutes	Bacteria	Human	572511						Gram+	Anaerobe
Blautia_nov_ERR2221370	Blautia	Blautia nov. ERR2221370	Blautia	Lachnospiraceae	Eubacteriales	Clostridia	Firmicutes	Bacteria	Human	572511						Gram+	Anaerobe
Blautia_nov_ERR2221404	Blautia	Blautia nov. ERR2221404	Blautia	Lachnospiraceae	Eubacteriales	Clostridia	Firmicutes	Bacteria	Human	572511						Gram+	Anaerobe
Blautia_nov_ERR2221410	Blautia	Blautia nov. ERR2221410	Blautia	Lachnospiraceae	Eubacteriales	Clostridia	Firmicutes	Bacteria	Human	572511						Gram+	Anaerobe
Blautia_nov_ERR2230061	Blautia	Blautia nov. ERR2230061	Blautia	Lachnospiraceae	Eubacteriales	Clostridia	Firmicutes	Bacteria	Human	572511						Gram+	Anaerobe
Blautia_nov_ERR2230064	Blautia	Blautia nov. ERR2230064	Blautia	Lachnospiraceae	Eubacteriales	Clostridia	Firmicutes	Bacteria	Human	572511						Gram+	Anaerobe
Blautia_nov_ERR2230066	Blautia	Blautia nov. ERR2230066	Blautia	Lachnospiraceae	Eubacteriales	Clostridia	Firmicutes	Bacteria	Human	572511						Gram+	Anaerobe
Blautia_nov_ERR2230067	Blautia	Blautia nov. ERR2230067	Blautia	Lachnospiraceae	Eubacteriales	Clostridia	Firmicutes	Bacteria	Human	572511						Gram+	Anaerobe
Blautia_nov_ERR2230071	Blautia	Blautia nov. ERR2230071	Blautia	Lachnospiraceae	Eubacteriales	Clostridia	Firmicutes	Bacteria	Human	572511						Gram+	Anaerobe
Blautia_nov_ERR2230072	Blautia	Blautia nov. ERR2230072	Blautia	Lachnospiraceae	Eubacteriales	Clostridia	Firmicutes	Bacteria	Human	572511						Gram+	Anaerobe
Blautia_nov_ERR2230073	Blautia	Blautia nov. ERR2230073	Blautia	Lachnospiraceae	Eubacteriales	Clostridia	Firmicutes	Bacteria	Human	572511						Gram+	Anaerobe
Blautia_nov_ERR2230075	Blautia	Blautia nov. ERR2230075	Blautia	Lachnospiraceae	Eubacteriales	Clostridia	Firmicutes	Bacteria	Human	572511						Gram+	Anaerobe
Blautia_nov_ERR2230099	Blautia	Blautia nov. ERR2230099	Blautia	Lachnospiraceae	Eubacteriales	Clostridia	Firmicutes	Bacteria	Human	572511						Gram+	Anaerobe
Blautia_nov_ERR2230110	Blautia	Blautia nov. ERR2230110	Blautia	Lachnospiraceae	Eubacteriales	Clostridia	Firmicutes	Bacteria	Human	572511						Gram+	Anaerobe
Blautia_nov_ERR2230116	Blautia	Blautia nov. ERR2230116	Blautia	Lachnospiraceae	Eubacteriales	Clostridia	Firmicutes	Bacteria	Human	572511						Gram+	Anaerobe
Blautia_nov_ERR2230130	Blautia	Blautia nov. ERR2230130	Blautia	Lachnospiraceae	Eubacteriales	Clostridia	Firmicutes	Bacteria	Human	572511						Gram+	Anaerobe
Blautia_nov_ERR2230136	Blautia	Blautia nov. ERR2230136	Blautia	Lachnospiraceae	Eubacteriales	Clostridia	Firmicutes	Bacteria	Human	572511						Gram+	Anaerobe
Blautia_nov_ERR2230152	Blautia	Blautia nov. ERR2230152	Blautia	Lachnospiraceae	Eubacteriales	Clostridia	Firmicutes	Bacteria	Human	572511						Gram+	Anaerobe
Blautia_obeum_ATCC_29174	Blautia obeum ATCC 29174	Blautia obeum	Blautia	Lachnospiraceae	Eubacteriales	Clostridia	Firmicutes	Bacteria	Human	411459	Yes	Host-associated	Human	Large intestine	Digestive system	Gram+	Anaerobe	Nonmotile
Blautia_producta_DSM_2950	Blautia producta ATCC 27340 = DSM 2950	Blautia producta	Blautia	Lachnospiraceae	Eubacteriales	Clostridia	Firmicutes	Bacteria	Human	1121114	Yes	Host-associated	Human	Large intestine	Digestive system	Gram+	Anaerobe	Nonmotile
Blautia_producta_ERR171261	Blautia producta	Blautia producta	Blautia	Lachnospiraceae	Eubacteriales	Clostridia	Firmicutes	Bacteria	Human	33035						Gram+	Anaerobe
Blautia_producta_ERR2221380	Blautia producta	Blautia producta	Blautia	Lachnospiraceae	Eubacteriales	Clostridia	Firmicutes	Bacteria	Human	33035						Gram+	Anaerobe
Blautia_sp_YL58	Blautia pseudococcoides	Blautia sp. YL58	Blautia	Lachnospiraceae	Eubacteriales	Clostridia	Firmicutes	Bacteria	Human	1796616	Yes	Host-associated	Mammals	Unclassified	Unclassified	Gram+	Anaerobe
Blautia_torques_ERR1022291	[Ruminococcus] torques	Blautia torques	Mediterraneibacter	Lachnospiraceae	Eubacteriales	Clostridia	Firmicutes	Bacteria	Human	33039						Gram+	Anaerobe	Nonmotile
Blautia_torques_ERR1022304	[Ruminococcus] torques	Blautia torques	Mediterraneibacter	Lachnospiraceae	Eubacteriales	Clostridia	Firmicutes	Bacteria	Human	33039						Gram+	Anaerobe	Nonmotile
Blautia_torques_ERR1022325	[Ruminococcus] torques	Blautia torques	Mediterraneibacter	Lachnospiraceae	Eubacteriales	Clostridia	Firmicutes	Bacteria	Human	33039						Gram+	Anaerobe	Nonmotile
Blautia_torques_ERR1022357	[Ruminococcus] torques	Blautia torques	Mediterraneibacter	Lachnospiraceae	Eubacteriales	Clostridia	Firmicutes	Bacteria	Human	33039						Gram+	Anaerobe	Nonmotile
Blautia_torques_ERR1022404	[Ruminococcus] torques	Blautia torques	Mediterraneibacter	Lachnospiraceae	Eubacteriales	Clostridia	Firmicutes	Bacteria	Human	33039						Gram+	Anaerobe	Nonmotile
Blautia_torques_ERR1022479	[Ruminococcus] torques	Blautia torques	Mediterraneibacter	Lachnospiraceae	Eubacteriales	Clostridia	Firmicutes	Bacteria	Human	33039						Gram+	Anaerobe	Nonmotile
Blautia_torques_ERR1203943	[Ruminococcus] torques	Blautia torques	Mediterraneibacter	Lachnospiraceae	Eubacteriales	Clostridia	Firmicutes	Bacteria	Human	33039						Gram+	Anaerobe	Nonmotile
Blautia_torques_ERR1203966	[Ruminococcus] torques	Blautia torques	Mediterraneibacter	Lachnospiraceae	Eubacteriales	Clostridia	Firmicutes	Bacteria	Human	33039						Gram+	Anaerobe	Nonmotile
Blautia_torques_ERR1204037	[Ruminococcus] torques	Blautia torques	Mediterraneibacter	Lachnospiraceae	Eubacteriales	Clostridia	Firmicutes	Bacteria	Human	33039						Gram+	Anaerobe	Nonmotile
Blautia_torques_ERR1204060	[Ruminococcus] torques	Blautia torques	Mediterraneibacter	Lachnospiraceae	Eubacteriales	Clostridia	Firmicutes	Bacteria	Human	33039						Gram+	Anaerobe	Nonmotile
Blautia_torques_ERR2221100	[Ruminococcus] torques	Blautia torques	Mediterraneibacter	Lachnospiraceae	Eubacteriales	Clostridia	Firmicutes	Bacteria	Human	33039						Gram+	Anaerobe	Nonmotile
Blautia_torques_ERR2221189	[Ruminococcus] torques	Blautia torques	Mediterraneibacter	Lachnospiraceae	Eubacteriales	Clostridia	Firmicutes	Bacteria	Human	33039						Gram+	Anaerobe	Nonmotile
Blautia_torques_ERR2230088	[Ruminococcus] torques	Blautia torques	Mediterraneibacter	Lachnospiraceae	Eubacteriales	Clostridia	Firmicutes	Bacteria	Human	33039						Gram+	Anaerobe	Nonmotile
Blautia_torques_ERR2230104	[Ruminococcus] torques	Blautia torques	Mediterraneibacter	Lachnospiraceae	Eubacteriales	Clostridia	Firmicutes	Bacteria	Human	33039						Gram+	Anaerobe	Nonmotile
Blautia_wexlerae_AGR2146	Blautia wexlerae AGR2146	Blautia wexlerae	Blautia	Lachnospiraceae	Eubacteriales	Clostridia	Firmicutes	Bacteria	Human	1280691	Yes					Gram+	Anaerobe
Blautia_wexlerae_DSM_19850	Blautia wexlerae DSM 19850	Blautia wexlerae	Blautia	Lachnospiraceae	Eubacteriales	Clostridia	Firmicutes	Bacteria	Human	1121115	Yes	Host-associated	Human	Large intestine	Digestive system	Gram+	Anaerobe
Blautia_wexlerae_ERR1022296	Blautia wexlerae	Blautia wexlerae	Blautia	Lachnospiraceae	Eubacteriales	Clostridia	Firmicutes	Bacteria	Human	418240						Gram+	Anaerobe
Blautia_wexlerae_ERR1022377	Blautia wexlerae	Blautia wexlerae	Blautia	Lachnospiraceae	Eubacteriales	Clostridia	Firmicutes	Bacteria	Human	418240						Gram+	Anaerobe
Blautia_wexlerae_ERR1022425	Blautia wexlerae	Blautia wexlerae	Blautia	Lachnospiraceae	Eubacteriales	Clostridia	Firmicutes	Bacteria	Human	418240						Gram+	Anaerobe
Blautia_wexlerae_ERR1204036	Blautia wexlerae	Blautia wexlerae	Blautia	Lachnospiraceae	Eubacteriales	Clostridia	Firmicutes	Bacteria	Human	418240						Gram+	Anaerobe
Blautia_wexlerae_ERR2230049	Blautia wexlerae	Blautia wexlerae	Blautia	Lachnospiraceae	Eubacteriales	Clostridia	Firmicutes	Bacteria	Human	418240						Gram+	Anaerobe
Bordetella_hinzii_F582	Bordetella hinzii	Bordetella hinzii	Bordetella	Alcaligenaceae	Burkholderiales	Betaproteobacteria	Proteobacteria	Bacteria	Human	103855	Yes					Gram-
Bordetella_hinzii_OH87_BAL007II	Bordetella hinzii OH87 BAL007II	Bordetella hinzii	Bordetella	Alcaligenaceae	Burkholderiales	Betaproteobacteria	Proteobacteria	Bacteria	Human	1331262						Gram-
Borkfalkia_ceftriaxoniphila_HDS1380	Candidatus Borkfalkia ceftriaxoniphila	Candidatus Borkfalkia ceftriaxoniphila	Candidatus Borkfalkia	Candidatus Borkfalkiaceae	Candidatus Borkfalkiales	Clostridia	Firmicutes	Bacteria	Human	2508949						Gram+
Bosea_thiooxidans_DSM_9653	Bosea thiooxidans	Bosea thiooxidans	Bosea	Boseaceae	Hyphomicrobiales	Alphaproteobacteria	Proteobacteria	Bacteria	Human	53254	Yes					Gram-	Aerobe	Motile
Brachybacterium_paraconglomeratum_LC44	Brachybacterium paraconglomeratum LC44	Brachybacterium paraconglomeratum	Brachybacterium	Dermabacteraceae	Micrococcales	Actinomycetia	Actinobacteria	Bacteria	Human	1064537	Yes					Gram+	Facultative
Brachyspira_aalborgi_513A	Brachyspira aalborgi	Brachyspira aalborgi	Brachyspira	Brachyspiraceae	Brachyspirales	Spirochaetia	Spirochaetes	Bacteria	Human	29522						Gram-	Anaerobe
Brachyspira_aalborgi_PC2022III	Brachyspira aalborgi	Brachyspira aalborgi	Brachyspira	Brachyspiraceae	Brachyspirales	Spirochaetia	Spirochaetes	Bacteria	Human	29522						Gram-	Anaerobe
Brachyspira_aalborgi_PC2777IV	Brachyspira aalborgi	Brachyspira aalborgi	Brachyspira	Brachyspiraceae	Brachyspirales	Spirochaetia	Spirochaetes	Bacteria	Human	29522						Gram-	Anaerobe
Brachyspira_aalborgi_PC3053II	Brachyspira aalborgi	Brachyspira aalborgi	Brachyspira	Brachyspiraceae	Brachyspirales	Spirochaetia	Spirochaetes	Bacteria	Human	29522						Gram-	Anaerobe
Brachyspira_aalborgi_PC3517II	Brachyspira aalborgi	Brachyspira aalborgi	Brachyspira	Brachyspiraceae	Brachyspirales	Spirochaetia	Spirochaetes	Bacteria	Human	29522						Gram-	Anaerobe
Brachyspira_aalborgi_PC3714II	Brachyspira aalborgi	Brachyspira aalborgi	Brachyspira	Brachyspiraceae	Brachyspirales	Spirochaetia	Spirochaetes	Bacteria	Human	29522						Gram-	Anaerobe
Brachyspira_aalborgi_PC390II	Brachyspira aalborgi	Brachyspira aalborgi	Brachyspira	Brachyspiraceae	Brachyspirales	Spirochaetia	Spirochaetes	Bacteria	Human	29522						Gram-	Anaerobe
Brachyspira_aalborgi_PC3939II	Brachyspira aalborgi	Brachyspira aalborgi	Brachyspira	Brachyspiraceae	Brachyspirales	Spirochaetia	Spirochaetes	Bacteria	Human	29522						Gram-	Anaerobe
Brachyspira_aalborgi_PC3997IV	Brachyspira aalborgi	Brachyspira aalborgi	Brachyspira	Brachyspiraceae	Brachyspirales	Spirochaetia	Spirochaetes	Bacteria	Human	29522						Gram-	Anaerobe
Brachyspira_aalborgi_PC4226IV	Brachyspira aalborgi	Brachyspira aalborgi	Brachyspira	Brachyspiraceae	Brachyspirales	Spirochaetia	Spirochaetes	Bacteria	Human	29522						Gram-	Anaerobe
Brachyspira_aalborgi_PC4580III	Brachyspira aalborgi	Brachyspira aalborgi	Brachyspira	Brachyspiraceae	Brachyspirales	Spirochaetia	Spirochaetes	Bacteria	Human	29522						Gram-	Anaerobe
Brachyspira_aalborgi_PC4597II	Brachyspira aalborgi	Brachyspira aalborgi	Brachyspira	Brachyspiraceae	Brachyspirales	Spirochaetia	Spirochaetes	Bacteria	Human	29522						Gram-	Anaerobe
Brachyspira_aalborgi_PC5099IV	Brachyspira aalborgi	Brachyspira aalborgi	Brachyspira	Brachyspiraceae	Brachyspirales	Spirochaetia	Spirochaetes	Bacteria	Human	29522						Gram-	Anaerobe
Brachyspira_aalborgi_PC5538III_lc	Brachyspira aalborgi	Brachyspira aalborgi	Brachyspira	Brachyspiraceae	Brachyspirales	Spirochaetia	Spirochaetes	Bacteria	Human	29522						Gram-	Anaerobe
Brachyspira_aalborgi_PC5587_p	Brachyspira aalborgi	Brachyspira aalborgi	Brachyspira	Brachyspiraceae	Brachyspirales	Spirochaetia	Spirochaetes	Bacteria	Human	29522						Gram-	Anaerobe
Brachyspira_aalborgi_PC5587_u	Brachyspira aalborgi	Brachyspira aalborgi	Brachyspira	Brachyspiraceae	Brachyspirales	Spirochaetia	Spirochaetes	Bacteria	Human	29522						Gram-	Anaerobe
Brachyspira_aalborgi_W1	Brachyspira aalborgi	Brachyspira aalborgi	Brachyspira	Brachyspiraceae	Brachyspirales	Spirochaetia	Spirochaetes	Bacteria	Human	29522						Gram-	Anaerobe
Brachyspira_pilosicoli_95_1000	Brachyspira pilosicoli 95/1000	Brachyspira pilosicoli	Brachyspira	Brachyspiraceae	Brachyspirales	Spirochaetia	Spirochaetes	Bacteria	Human	759914	Yes	Host-associated	Animal	Intestine	Digestive system	Gram-	Anaerobe
Brachyspira_pilosicoli_B2904	Brachyspira pilosicoli B2904	Brachyspira pilosicoli	Brachyspira	Brachyspiraceae	Brachyspirales	Spirochaetia	Spirochaetes	Bacteria	Human	1133568	Yes	Host-associated	Birds	Unclassified	Unclassified	Gram-	Anaerobe	Motile
Brachyspira_pilosicoli_P43_6_78	Brachyspira pilosicoli P43/6/78	Brachyspira pilosicoli	Brachyspira	Brachyspiraceae	Brachyspirales	Spirochaetia	Spirochaetes	Bacteria	Human	1042417	Yes	Host-associated	Mammals	Unclassified	Unclassified	Gram-	Anaerobe
Brachyspira_pilosicoli_WesB	Brachyspira pilosicoli WesB	Brachyspira pilosicoli	Brachyspira	Brachyspiraceae	Brachyspirales	Spirochaetia	Spirochaetes	Bacteria	Human	1161918	Yes	Host-associated	Human	Unclassified	Unclassified	Gram-	Anaerobe
Bradyrhizobium_elkanii_USDA_76	Bradyrhizobium elkanii USDA 76	Bradyrhizobium elkanii	Bradyrhizobium	Bradyrhizobiaceae	Hyphomicrobiales	Alphaproteobacteria	Proteobacteria	Bacteria	Human	398525	Yes	Host-associated	Plants	Unclassified	Rhizoplane	Gram-	Aerobe	Motile
Bradyrhizobium_japonicum_E109	Bradyrhizobium japonicum	Bradyrhizobium japonicum	Bradyrhizobium	Bradyrhizobiaceae	Hyphomicrobiales	Alphaproteobacteria	Proteobacteria	Bacteria	Human	375	Yes					Gram-	Aerobe
Bradyrhizobium_japonicum_USDA_110	Bradyrhizobium diazoefficiens USDA 110	Bradyrhizobium diazoefficiens	Bradyrhizobium	Bradyrhizobiaceae	Hyphomicrobiales	Alphaproteobacteria	Proteobacteria	Bacteria	Human	224911	Yes	Host-associated	Plants	Unclassified	Unclassified	Gram-	Aerobe	Motile
Bradyrhizobium_japonicum_USDA_124	Bradyrhizobium japonicum USDA 124	Bradyrhizobium japonicum	Bradyrhizobium	Bradyrhizobiaceae	Hyphomicrobiales	Alphaproteobacteria	Proteobacteria	Bacteria	Human	1038862	Yes	Host-associated	Plants	Unclassified	Rhizoplane	Gram-	Aerobe	Motile
Bradyrhizobium_japonicum_USDA_6	Bradyrhizobium japonicum USDA 6	Bradyrhizobium japonicum	Bradyrhizobium	Bradyrhizobiaceae	Hyphomicrobiales	Alphaproteobacteria	Proteobacteria	Bacteria	Human	1037409	Yes	Host-associated	Unclassified	Unclassified	Unclassified	Gram-	Aerobe	Motile
Bradyrhizobium_japonicum_WSM2793	Bradyrhizobium sp. WSM2793	Bradyrhizobium sp. WSM2793	Bradyrhizobium	Bradyrhizobiaceae	Hyphomicrobiales	Alphaproteobacteria	Proteobacteria	Bacteria	Human	1038866	Yes	Host-associated	Plants	Unclassified	Rhizoplane	Gram-	Aerobe	Motile
Bradyrhizobium_yuanmingense_BR3267	Bradyrhizobium yuanmingense	Bradyrhizobium yuanmingense	Bradyrhizobium	Bradyrhizobiaceae	Hyphomicrobiales	Alphaproteobacteria	Proteobacteria	Bacteria	Human	108015	Yes					Gram-
Bradyrhizobium_yuanmingense_CCBAU_05623	Bradyrhizobium yuanmingense CCBAU 05623	Bradyrhizobium yuanmingense	Bradyrhizobium	Bradyrhizobiaceae	Hyphomicrobiales	Alphaproteobacteria	Proteobacteria	Bacteria	Human	1128326	Yes					Gram-
Bradyrhizobium_yuanmingense_CCBAU_25021	Bradyrhizobium yuanmingense CCBAU 25021	Bradyrhizobium yuanmingense	Bradyrhizobium	Bradyrhizobiaceae	Hyphomicrobiales	Alphaproteobacteria	Proteobacteria	Bacteria	Human	1128327	Yes					Gram-
Bradyrhizobium_yuanmingense_CCBAU_35157	Bradyrhizobium yuanmingense CCBAU 35157	Bradyrhizobium yuanmingense	Bradyrhizobium	Bradyrhizobiaceae	Hyphomicrobiales	Alphaproteobacteria	Proteobacteria	Bacteria	Human	1128328	Yes					Gram-
Brevibacillus_agri_5_2	Brevibacillus agri 5-2	Brevibacillus agri	Brevibacillus	Paenibacillaceae	Bacillales	Bacilli	Firmicutes	Bacteria	Human	1444307	Yes					Gram+	Aerobe
Brevibacillus_agri_BAB_2500	Brevibacillus agri BAB-2500	Brevibacillus agri	Brevibacillus	Paenibacillaceae	Bacillales	Bacilli	Firmicutes	Bacteria	Human	1246477	Yes	Environmental	Terrestrial	Unclassified	Soil	Gram+	Aerobe
Brevibacillus_borstelensis_AK1	Brevibacillus borstelensis AK1	Brevibacillus borstelensis	Brevibacillus	Paenibacillaceae	Bacillales	Bacilli	Firmicutes	Bacteria	Human	1300222	Yes					Gram+	Aerobe
Brevibacillus_brevis_FJAT_0809_GLX	Brevibacillus brevis FJAT-0809-GLX	Brevibacillus brevis	Brevibacillus	Paenibacillaceae	Bacillales	Bacilli	Firmicutes	Bacteria	Human	1129895	Yes	Host-associated	Plants	Unclassified	Rhizoplane	Gram+	Aerobe
Brevibacillus_brevis_NBRC_100599	Brevibacillus brevis NBRC 100599	Brevibacillus brevis	Brevibacillus	Paenibacillaceae	Bacillales	Bacilli	Firmicutes	Bacteria	Human	358681	Yes	Environmental	Terrestrial	Unclassified	Soil	Gram+	Aerobe	Motile
Brevibacterium_casei_S18	Brevibacterium casei S18	Brevibacterium casei	Brevibacterium	Brevibacteriaceae	Micrococcales	Actinomycetia	Actinobacteria	Bacteria	Human	1229781	Yes	Host-associated	Human	Unclassified	Skin	Gram+	Aerobe
Brevibacterium_linens_BL2	Brevibacterium linens BL2	Brevibacterium linens	Brevibacterium	Brevibacteriaceae	Micrococcales	Actinomycetia	Actinobacteria	Bacteria	Human	321955						Gram+	Aerobe
Brevibacterium_massiliense_5401308	Brevibacterium ravenspurgense 5401308 = CCUG 53855	Brevibacterium ravenspurgense	Brevibacterium	Brevibacteriaceae	Micrococcales	Actinomycetia	Actinobacteria	Bacteria	Human	1176165	Yes	Host-associated	Human	Unclassified	Skin	Gram+	Aerobe
Brevibacterium_senegalense_JC43	Brevibacterium senegalense	Brevibacterium senegalense	Brevibacterium	Brevibacteriaceae	Micrococcales	Actinomycetia	Actinobacteria	Bacteria	Human	1033736	Yes	Host-associated	Human	Large intestine	Digestive system	Gram+	Aerobe	Nonmotile
Brevundimonas_bacteroides_DSM_4726	Brevundimonas bacteroides DSM 4726	Brevundimonas bacteroides	Brevundimonas	Caulobacteraceae	Caulobacterales	Alphaproteobacteria	Proteobacteria	Bacteria	Human	1121124	Yes	Environmental	Aquatic	Unclassified	Freshwater	Gram-
Brevundimonas_diminuta_470_4	Brevundimonas diminuta 470-4	Brevundimonas diminuta	Brevundimonas	Caulobacteraceae	Caulobacterales	Alphaproteobacteria	Proteobacteria	Bacteria	Human	1035191	Yes	Host-associated	Human	Unclassified	Respiratory system	Gram-	Anaerobe
Brevundimonas_subvibrioides_ATCC_15264	Brevundimonas subvibrioides ATCC 15264	Brevundimonas subvibrioides	Brevundimonas	Caulobacteraceae	Caulobacterales	Alphaproteobacteria	Proteobacteria	Bacteria	Human	633149	Yes	Environmental	Aquatic	Pond	Freshwater	Gram-	Aerobe
Brochothrix_thermosphacta_DSM_20171	Brochothrix thermosphacta DSM 20171 = FSL F6-1036	Brochothrix thermosphacta	Brochothrix	Listeriaceae	Bacillales	Bacilli	Firmicutes	Bacteria	Human	1121126	Yes	Engineered	Food production	Unclassified	Unclassified	Gram+	Facultative	Nonmotile
Bulleidia_extructa_W1219	Bulleidia extructa W1219	Bulleidia extructa	Bulleidia	Erysipelotrichaceae	Erysipelotrichales	Erysipelotrichia	Firmicutes	Bacteria	Human	679192	Yes	Host-associated	Human	Oral	Digestive system	Gram+	Anaerobe	Nonmotile
Burkholderia_cenocepacia_AU_1054	Burkholderia cenocepacia AU 1054	Burkholderia cenocepacia	Burkholderia	Burkholderiaceae	Burkholderiales	Betaproteobacteria	Proteobacteria	Bacteria	Human	331271	Yes	Host-associated	Human	Blood	Circulatory system	Gram-	Obligate aerobe	Motile
Burkholderia_cenocepacia_H111	Burkholderia cenocepacia H111	Burkholderia cenocepacia	Burkholderia	Burkholderiaceae	Burkholderiales	Betaproteobacteria	Proteobacteria	Bacteria	Human	1055524	Yes	Host-associated	Human	Unclassified	Unclassified	Gram-	Obligate aerobe	Motile
Burkholderia_cenocepacia_HI2424	Burkholderia cenocepacia HI2424	Burkholderia cenocepacia	Burkholderia	Burkholderiaceae	Burkholderiales	Betaproteobacteria	Proteobacteria	Bacteria	Human	331272	Yes	Environmental	Terrestrial	Unclassified	Soil	Gram-	Obligate aerobe	Motile
Burkholderia_cenocepacia_J2315	Burkholderia cenocepacia J2315	Burkholderia cenocepacia	Burkholderia	Burkholderiaceae	Burkholderiales	Betaproteobacteria	Proteobacteria	Bacteria	Human	216591	Yes	Host-associated	Human	Unclassified	Unclassified	Gram-	Obligate aerobe	Motile
Burkholderia_cenocepacia_MC0_3	Burkholderia cenocepacia MC0-3	Burkholderia cenocepacia	Burkholderia	Burkholderiaceae	Burkholderiales	Betaproteobacteria	Proteobacteria	Bacteria	Human	406425	Yes	Environmental	Terrestrial	Unclassified	Soil	Gram-	Obligate aerobe	Motile
Burkholderia_cenocepacia_PC184	Burkholderia cenocepacia PC184	Burkholderia cenocepacia	Burkholderia	Burkholderiaceae	Burkholderiales	Betaproteobacteria	Proteobacteria	Bacteria	Human	350702	Yes	Host-associated	Human	Unclassified	Unclassified	Gram-	Obligate aerobe	Motile
Burkholderia_cepacia_GG4	Burkholderia cepacia GG4	Burkholderia cepacia	Burkholderia	Burkholderiaceae	Burkholderiales	Betaproteobacteria	Proteobacteria	Bacteria	Human	1009846	Yes	Environmental	Terrestrial	Unclassified	Soil	Gram-	Obligate aerobe	Motile
Burkholderia_cepacia_LO6	Burkholderia cepacia	Burkholderia cepacia	Burkholderia	Burkholderiaceae	Burkholderiales	Betaproteobacteria	Proteobacteria	Bacteria	Human	292	Yes					Gram-	Obligate aerobe
Burkholderiales_bacterium_1_1_47	Burkholderiales bacterium 1_1_47	Burkholderiales bacterium 1_1_47	unclassified Burkholderiales	unclassified Burkholderiales	Burkholderiales	Betaproteobacteria	Proteobacteria	Bacteria	Human	469610	Yes	Host-associated	Human	Large intestine	Digestive system	Gram-	Facultative	Motile
Burkholderiales_bacterium_YL45	Burkholderiales bacterium YL45	Burkholderiales bacterium YL45	unclassified Burkholderiales	unclassified Burkholderiales	Burkholderiales	Betaproteobacteria	Proteobacteria	Bacteria	Human	1834205	Yes	Host-associated	Mammals	Unclassified	Unclassified	Gram-
Butyricicoccus_nov_ERR2221182	Butyricicoccus	Butyricicoccus nov. ERR2221182	Butyricicoccus	Clostridiaceae	Eubacteriales	Clostridia	Firmicutes	Bacteria	Human	580596						Gram+
Butyricicoccus_pullicaecorum_1_2	Butyricicoccus pullicaecorum 1.2	Butyricicoccus pullicaecorum	Butyricicoccus	Clostridiaceae	Eubacteriales	Clostridia	Firmicutes	Bacteria	Human	1203606	Yes	Host-associated	Human	Large intestine	Digestive system	Gram+
Butyricimonas_sp_Marseille_P2440	Butyricimonas sp. Marseille-P2440	Butyricimonas sp. Marseille-P2440	Butyricimonas	Odoribacteraceae	Bacteroidales	Bacteroidia	Bacteroidetes	Bacteria	Human	1816677						Gram-	Obligate anaerobe
Butyricimonas_synergistica_DSM_23225	Butyricimonas synergistica DSM 23225	Butyricimonas synergistica	Butyricimonas	Odoribacteraceae	Bacteroidales	Bacteroidia	Bacteroidetes	Bacteria	Human	1121129	Yes	Host-associated	Animal	Intestine	Digestive system	Gram-	Obligate anaerobe	Nonmotile
Butyricimonas_virosa_DSM_23226	Butyricimonas virosa DSM 23226	Butyricimonas virosa	Butyricimonas	Odoribacteraceae	Bacteroidales	Bacteroidia	Bacteroidetes	Bacteria	Human	1121130	Yes	Host-associated	Animal	Intestine	Digestive system	Gram-	Anaerobe
Butyricimonas_virosa_ERR2221144	Butyricimonas virosa	Butyricimonas virosa	Butyricimonas	Odoribacteraceae	Bacteroidales	Bacteroidia	Bacteroidetes	Bacteria	Human	544645						Gram-	Anaerobe
Butyrivibrio_crossotus_DSM_2876	Butyrivibrio crossotus DSM 2876	Butyrivibrio crossotus	Butyrivibrio	Lachnospiraceae	Eubacteriales	Clostridia	Firmicutes	Bacteria	Human	511680	Yes	Host-associated	Human	Large intestine	Digestive system	Gram+	Anaerobe	Motile
Butyrivibrio_fibrisolvens_16_4	Butyrivibrio fibrisolvens 16/4	Butyrivibrio fibrisolvens	Butyrivibrio	Lachnospiraceae	Eubacteriales	Clostridia	Firmicutes	Bacteria	Human	657324	Yes	Host-associated	Plants	Unclassified	Unclassified	Gram+	Anaerobe
Butyrivibrio_proteoclasticus_B316	Butyrivibrio proteoclasticus B316	Butyrivibrio proteoclasticus	Butyrivibrio	Lachnospiraceae	Eubacteriales	Clostridia	Firmicutes	Bacteria	Human	515622	Yes	Host-associated	Mammals	Foregut	Digestive system	Gram+	Anaerobe	Motile
Caecibacter_massiliensis_DSM_100188	Caecibacter massiliensis DSM 100188	Caecibacter massiliensis	Caecibacter	Veillonellaceae	Veillonellales	Negativicutes	Firmicutes	Bacteria	Human	1852378						Gram-
Campylobacter_coli_1098	Campylobacter coli 1098	Campylobacter coli	Campylobacter	Campylobacteraceae	Campylobacterales	Epsilonproteobacteria	Proteobacteria	Bacteria	Human	887291	Yes	Host-associated	Mammals	Unclassified	Unclassified	Gram-	Microaerophile
Campylobacter_coli_111_3	Campylobacter coli 111-3	Campylobacter coli	Campylobacter	Campylobacteraceae	Campylobacterales	Epsilonproteobacteria	Proteobacteria	Bacteria	Human	887280	Yes	Host-associated	Mammals	Unclassified	Unclassified	Gram-	Microaerophile
Campylobacter_coli_1148	Campylobacter coli 1148	Campylobacter coli	Campylobacter	Campylobacteraceae	Campylobacterales	Epsilonproteobacteria	Proteobacteria	Bacteria	Human	887292	Yes	Host-associated	Mammals	Unclassified	Unclassified	Gram-	Microaerophile
Campylobacter_coli_132_6	Campylobacter coli 132-6	Campylobacter coli	Campylobacter	Campylobacteraceae	Campylobacterales	Epsilonproteobacteria	Proteobacteria	Bacteria	Human	887282	Yes					Gram-	Microaerophile
Campylobacter_coli_1417	Campylobacter coli 1417	Campylobacter coli	Campylobacter	Campylobacteraceae	Campylobacterales	Epsilonproteobacteria	Proteobacteria	Bacteria	Human	887293	Yes	Host-associated	Mammals	Unclassified	Unclassified	Gram-	Microaerophile
Campylobacter_coli_14983A	Campylobacter coli	Campylobacter coli	Campylobacter	Campylobacteraceae	Campylobacterales	Epsilonproteobacteria	Proteobacteria	Bacteria	Human	195						Gram-	Microaerophile
Campylobacter_coli_151_9	Campylobacter coli 151-9	Campylobacter coli	Campylobacter	Campylobacteraceae	Campylobacterales	Epsilonproteobacteria	Proteobacteria	Bacteria	Human	887285	Yes					Gram-	Microaerophile
Campylobacter_coli_1891	Campylobacter coli 1891	Campylobacter coli	Campylobacter	Campylobacteraceae	Campylobacterales	Epsilonproteobacteria	Proteobacteria	Bacteria	Human	887294	Yes	Host-associated	Mammals	Unclassified	Unclassified	Gram-	Microaerophile
Campylobacter_coli_1909	Campylobacter coli 1909	Campylobacter coli	Campylobacter	Campylobacteraceae	Campylobacterales	Epsilonproteobacteria	Proteobacteria	Bacteria	Human	887295	Yes	Host-associated	Mammals	Unclassified	Unclassified	Gram-	Microaerophile
Campylobacter_coli_1948	Campylobacter coli 1948	Campylobacter coli	Campylobacter	Campylobacteraceae	Campylobacterales	Epsilonproteobacteria	Proteobacteria	Bacteria	Human	887296	Yes	Host-associated	Mammals	Unclassified	Unclassified	Gram-	Microaerophile
Campylobacter_coli_1957	Campylobacter coli 1957	Campylobacter coli	Campylobacter	Campylobacteraceae	Campylobacterales	Epsilonproteobacteria	Proteobacteria	Bacteria	Human	887297	Yes	Host-associated	Mammals	Unclassified	Unclassified	Gram-	Microaerophile
Campylobacter_coli_1961	Campylobacter coli 1961	Campylobacter coli	Campylobacter	Campylobacteraceae	Campylobacterales	Epsilonproteobacteria	Proteobacteria	Bacteria	Human	887298	Yes	Host-associated	Mammals	Unclassified	Unclassified	Gram-	Microaerophile
Campylobacter_coli_202_04	Campylobacter coli 202/04	Campylobacter coli	Campylobacter	Campylobacteraceae	Campylobacterales	Epsilonproteobacteria	Proteobacteria	Bacteria	Human	887299	Yes	Host-associated	Human	Unclassified	Digestive system	Gram-	Microaerophile
Campylobacter_coli_2548	Campylobacter coli 2548	Campylobacter coli	Campylobacter	Campylobacteraceae	Campylobacterales	Epsilonproteobacteria	Proteobacteria	Bacteria	Human	887315	Yes					Gram-	Microaerophile
Campylobacter_coli_2553	Campylobacter coli 2553	Campylobacter coli	Campylobacter	Campylobacteraceae	Campylobacterales	Epsilonproteobacteria	Proteobacteria	Bacteria	Human	887316	Yes	Host-associated	Birds	Unclassified	Unclassified	Gram-	Microaerophile
Campylobacter_coli_2680	Campylobacter coli 2680	Campylobacter coli	Campylobacter	Campylobacteraceae	Campylobacterales	Epsilonproteobacteria	Proteobacteria	Bacteria	Human	887317	Yes	Host-associated	Birds	Unclassified	Unclassified	Gram-	Microaerophile
Campylobacter_coli_2685	Campylobacter coli 2685	Campylobacter coli	Campylobacter	Campylobacteraceae	Campylobacterales	Epsilonproteobacteria	Proteobacteria	Bacteria	Human	887318	Yes	Host-associated	Birds	Unclassified	Unclassified	Gram-	Microaerophile
Campylobacter_coli_2698	Campylobacter coli 2698	Campylobacter coli	Campylobacter	Campylobacteraceae	Campylobacterales	Epsilonproteobacteria	Proteobacteria	Bacteria	Human	887321	Yes	Host-associated	Birds	Unclassified	Unclassified	Gram-	Microaerophile
Campylobacter_coli_317_04	Campylobacter coli 317/04	Campylobacter coli	Campylobacter	Campylobacteraceae	Campylobacterales	Epsilonproteobacteria	Proteobacteria	Bacteria	Human	887300	Yes	Host-associated	Human	Unclassified	Digestive system	Gram-	Microaerophile
Campylobacter_coli_37_05	Campylobacter coli 37/05	Campylobacter coli	Campylobacter	Campylobacteraceae	Campylobacterales	Epsilonproteobacteria	Proteobacteria	Bacteria	Human	887301	Yes	Host-associated	Human	Unclassified	Digestive system	Gram-	Microaerophile
Campylobacter_coli_59_2	Campylobacter coli 59-2	Campylobacter coli	Campylobacter	Campylobacteraceae	Campylobacterales	Epsilonproteobacteria	Proteobacteria	Bacteria	Human	887283	Yes	Host-associated	Mammals	Unclassified	Unclassified	Gram-	Microaerophile
Campylobacter_coli_67_8	Campylobacter coli 67-8	Campylobacter coli	Campylobacter	Campylobacteraceae	Campylobacterales	Epsilonproteobacteria	Proteobacteria	Bacteria	Human	887284	Yes	Host-associated	Mammals	Unclassified	Unclassified	Gram-	Microaerophile
Campylobacter_coli_7_1	Campylobacter coli 7--1	Campylobacter coli	Campylobacter	Campylobacteraceae	Campylobacterales	Epsilonproteobacteria	Proteobacteria	Bacteria	Human	887281	Yes					Gram-	Microaerophile
Campylobacter_coli_80352	Campylobacter coli 80352	Campylobacter coli	Campylobacter	Campylobacteraceae	Campylobacterales	Epsilonproteobacteria	Proteobacteria	Bacteria	Human	887288	Yes	Host-associated	Birds	Unclassified	Unclassified	Gram-	Microaerophile
Campylobacter_coli_84_2	Campylobacter coli 84-2	Campylobacter coli	Campylobacter	Campylobacteraceae	Campylobacterales	Epsilonproteobacteria	Proteobacteria	Bacteria	Human	887287	Yes					Gram-	Microaerophile
Campylobacter_coli_86119	Campylobacter coli 86119	Campylobacter coli	Campylobacter	Campylobacteraceae	Campylobacterales	Epsilonproteobacteria	Proteobacteria	Bacteria	Human	887289	Yes	Host-associated	Birds	Unclassified	Unclassified	Gram-	Microaerophile
Campylobacter_coli_90_3	Campylobacter coli 90-3	Campylobacter coli	Campylobacter	Campylobacteraceae	Campylobacterales	Epsilonproteobacteria	Proteobacteria	Bacteria	Human	887286	Yes	Host-associated	Mammals	Unclassified	Unclassified	Gram-	Microaerophile
Campylobacter_coli_BFR_CA_9557	Campylobacter coli	Campylobacter coli	Campylobacter	Campylobacteraceae	Campylobacterales	Epsilonproteobacteria	Proteobacteria	Bacteria	Human	195	Yes					Gram-	Microaerophile
Campylobacter_coli_BIGS0003	Campylobacter coli BIGS0003	Campylobacter coli	Campylobacter	Campylobacteraceae	Campylobacterales	Epsilonproteobacteria	Proteobacteria	Bacteria	Human	1247729	Yes					Gram-	Microaerophile
Campylobacter_coli_H56	Campylobacter coli H56	Campylobacter coli	Campylobacter	Campylobacteraceae	Campylobacterales	Epsilonproteobacteria	Proteobacteria	Bacteria	Human	887312	Yes	Host-associated	Human	Unclassified	Unclassified	Gram-	Microaerophile
Campylobacter_coli_H6	Campylobacter coli H6	Campylobacter coli	Campylobacter	Campylobacteraceae	Campylobacterales	Epsilonproteobacteria	Proteobacteria	Bacteria	Human	887309	Yes	Host-associated	Human	Unclassified	Unclassified	Gram-	Microaerophile
Campylobacter_coli_H8	Campylobacter coli H8	Campylobacter coli	Campylobacter	Campylobacteraceae	Campylobacterales	Epsilonproteobacteria	Proteobacteria	Bacteria	Human	887310	Yes	Host-associated	Human	Unclassified	Unclassified	Gram-	Microaerophile
Campylobacter_coli_H9	Campylobacter coli H9	Campylobacter coli	Campylobacter	Campylobacteraceae	Campylobacterales	Epsilonproteobacteria	Proteobacteria	Bacteria	Human	887311	Yes					Gram-	Microaerophile
Campylobacter_coli_JV20	Campylobacter coli JV20	Campylobacter coli	Campylobacter	Campylobacteraceae	Campylobacterales	Epsilonproteobacteria	Proteobacteria	Bacteria	Human	864566	Yes	Host-associated	Human	Unclassified	Unclassified	Gram-	Microaerophile	Motile
Campylobacter_coli_LMG_23336	Campylobacter coli LMG 23336	Campylobacter coli	Campylobacter	Campylobacteraceae	Campylobacterales	Epsilonproteobacteria	Proteobacteria	Bacteria	Human	887303	Yes					Gram-	Microaerophile
Campylobacter_coli_LMG_23341	Campylobacter coli LMG 23341	Campylobacter coli	Campylobacter	Campylobacteraceae	Campylobacterales	Epsilonproteobacteria	Proteobacteria	Bacteria	Human	887304	Yes					Gram-	Microaerophile
Campylobacter_coli_LMG_23342	Campylobacter coli LMG 23342	Campylobacter coli	Campylobacter	Campylobacteraceae	Campylobacterales	Epsilonproteobacteria	Proteobacteria	Bacteria	Human	887305	Yes					Gram-	Microaerophile
Campylobacter_coli_LMG_9853	Campylobacter coli LMG 9853	Campylobacter coli	Campylobacter	Campylobacteraceae	Campylobacterales	Epsilonproteobacteria	Proteobacteria	Bacteria	Human	887307	Yes	Host-associated	Human	Unclassified	Unclassified	Gram-	Microaerophile
Campylobacter_coli_LMG_9854	Campylobacter coli LMG 9854	Campylobacter coli	Campylobacter	Campylobacteraceae	Campylobacterales	Epsilonproteobacteria	Proteobacteria	Bacteria	Human	887302	Yes					Gram-	Microaerophile
Campylobacter_coli_LMG_9860	Campylobacter coli LMG 9860	Campylobacter coli	Campylobacter	Campylobacteraceae	Campylobacterales	Epsilonproteobacteria	Proteobacteria	Bacteria	Human	887308	Yes					Gram-	Microaerophile
Campylobacter_coli_RM2228	Campylobacter coli RM2228	Campylobacter coli	Campylobacter	Campylobacteraceae	Campylobacterales	Epsilonproteobacteria	Proteobacteria	Bacteria	Human	306254	Yes	Host-associated	Birds	Unclassified	Unclassified	Gram-	Microaerophile	Motile
Campylobacter_coli_YH501	Campylobacter coli	Campylobacter coli	Campylobacter	Campylobacteraceae	Campylobacterales	Epsilonproteobacteria	Proteobacteria	Bacteria	Human	195	Yes					Gram-	Microaerophile
Campylobacter_coli_Z156	Campylobacter coli Z156	Campylobacter coli	Campylobacter	Campylobacteraceae	Campylobacterales	Epsilonproteobacteria	Proteobacteria	Bacteria	Human	887313	Yes	Host-associated	Birds	Unclassified	Unclassified	Gram-	Microaerophile
Campylobacter_coli_Z163	Campylobacter coli Z163	Campylobacter coli	Campylobacter	Campylobacteraceae	Campylobacterales	Epsilonproteobacteria	Proteobacteria	Bacteria	Human	887314	Yes	Host-associated	Birds	Unclassified	Unclassified	Gram-	Microaerophile
Campylobacter_concisus_13826	Campylobacter concisus 13826	Campylobacter concisus	Campylobacter	Campylobacteraceae	Campylobacterales	Epsilonproteobacteria	Proteobacteria	Bacteria	Human	360104	Yes	Host-associated	Human	Large intestine	Digestive system	Gram-	Microaerophile	Motile
Campylobacter_concisus_UNSWCD	Campylobacter concisus UNSWCD	Campylobacter concisus	Campylobacter	Campylobacteraceae	Campylobacterales	Epsilonproteobacteria	Proteobacteria	Bacteria	Human	929793	Yes	Host-associated	Human	Unclassified	Digestive system	Gram-	Microaerophile	Motile
Campylobacter_curvus_525_92	Campylobacter curvus 525.92	Campylobacter curvus	Campylobacter	Campylobacteraceae	Campylobacterales	Epsilonproteobacteria	Proteobacteria	Bacteria	Human	360105	Yes	Host-associated	Human	Large intestine	Digestive system	Gram-	Microaerophile	Motile
Campylobacter_curvus_DSM_6644	Campylobacter curvus DSM 6644	Campylobacter curvus	Campylobacter	Campylobacteraceae	Campylobacterales	Epsilonproteobacteria	Proteobacteria	Bacteria	Human	1121268	Yes	Host-associated	Human	Oral	Digestive system	Gram-	Microaerophile	Motile
Campylobacter_fetus_subsp_fetus_006A_0073	Campylobacter fetus subsp. fetus	Campylobacter fetus	Campylobacter	Campylobacteraceae	Campylobacterales	Epsilonproteobacteria	Proteobacteria	Bacteria	Human	32019						Gram-	Microaerophile
Campylobacter_fetus_subsp_fetus_82_40	Campylobacter fetus subsp. fetus 82-40	Campylobacter fetus	Campylobacter	Campylobacteraceae	Campylobacterales	Epsilonproteobacteria	Proteobacteria	Bacteria	Human	360106	Yes	Host-associated	Human	Blood	Circulatory system	Gram-	Microaerophile	Motile
Campylobacter_fetus_subsp_venerealis_NCTC_10354	Campylobacter fetus subsp. venerealis NCTC 10354	Campylobacter fetus	Campylobacter	Campylobacteraceae	Campylobacterales	Epsilonproteobacteria	Proteobacteria	Bacteria	Human	983328	Yes	Host-associated	Animal	Unclassified	Reproductive system	Gram-	Microaerophile	Motile
Campylobacter_gracilis_RM3268	Campylobacter gracilis RM3268	Campylobacter gracilis	Campylobacter	Campylobacteraceae	Campylobacterales	Epsilonproteobacteria	Proteobacteria	Bacteria	Human	553220	Yes	Host-associated	Human	Oral	Digestive system	Gram-	Microaerophile	Nonmotile
Campylobacter_hominis_ATCC_BAA_381	Campylobacter hominis ATCC BAA-381	Campylobacter hominis	Campylobacter	Campylobacteraceae	Campylobacterales	Epsilonproteobacteria	Proteobacteria	Bacteria	Human	360107	Yes	Host-associated	Human	Large intestine	Digestive system	Gram-	Microaerophile	Motile
Campylobacter_hyointestinalis_subsp_hyointestinalis_LMG_9260	Campylobacter hyointestinalis subsp. hyointestinalis LMG 9260	Campylobacter hyointestinalis	Campylobacter	Campylobacteraceae	Campylobacterales	Epsilonproteobacteria	Proteobacteria	Bacteria	Human	1031746	Yes	Host-associated	Human	Large intestine	Digestive system	Gram-	Microaerophile
Campylobacter_jejuni_CJM1cam	Campylobacter jejuni	Campylobacter jejuni	Campylobacter	Campylobacteraceae	Campylobacterales	Epsilonproteobacteria	Proteobacteria	Bacteria	Human	197	Yes					Gram-	Microaerophile
Campylobacter_jejuni_jejuni_81_176	Campylobacter jejuni subsp. jejuni 81-176	Campylobacter jejuni	Campylobacter	Campylobacteraceae	Campylobacterales	Epsilonproteobacteria	Proteobacteria	Bacteria	Human	354242	Yes	Engineered	Food production	Unclassified	Dairy products	Gram-	Microaerophile	Motile
Campylobacter_jejuni_jejuni_ICDCCJ07004	Campylobacter jejuni subsp. jejuni ICDCCJ07004	Campylobacter jejuni	Campylobacter	Campylobacteraceae	Campylobacterales	Epsilonproteobacteria	Proteobacteria	Bacteria	Human	1295400	Yes	Host-associated	Human	Large intestine	Digestive system	Gram-	Microaerophile
Campylobacter_jejuni_jejuni_M1	Campylobacter jejuni subsp. jejuni M1	Campylobacter jejuni	Campylobacter	Campylobacteraceae	Campylobacterales	Epsilonproteobacteria	Proteobacteria	Bacteria	Human	645464	Yes	Host-associated	Human	Large intestine	Digestive system	Gram-	Microaerophile	Motile
Campylobacter_jejuni_jejuni_NCTC_11168	Campylobacter jejuni subsp. jejuni NCTC 11168 = ATCC 700819	Campylobacter jejuni	Campylobacter	Campylobacteraceae	Campylobacterales	Epsilonproteobacteria	Proteobacteria	Bacteria	Human	192222	Yes	Host-associated	Human	Unclassified	Unclassified	Gram-	Microaerophile	Motile
Campylobacter_jejuni_NCTC11351	Campylobacter jejuni	Campylobacter jejuni	Campylobacter	Campylobacteraceae	Campylobacterales	Epsilonproteobacteria	Proteobacteria	Bacteria	Human	197	Yes					Gram-	Microaerophile
Campylobacter_jejuni_RM1221	Campylobacter jejuni RM1221	Campylobacter jejuni	Campylobacter	Campylobacteraceae	Campylobacterales	Epsilonproteobacteria	Proteobacteria	Bacteria	Human	195099	Yes	Engineered	Food production	Unclassified	Unclassified	Gram-	Microaerophile	Motile
Campylobacter_jejuni_str_NCCP_No_15742	Campylobacter jejuni str. NCCP No. 15742	Campylobacter jejuni	Campylobacter	Campylobacteraceae	Campylobacterales	Epsilonproteobacteria	Proteobacteria	Bacteria	Human	1293289	Yes	Host-associated	Human	Large intestine	Digestive system	Gram-	Microaerophile
Campylobacter_jejuni_subsp_doylei_269_97	Campylobacter jejuni subsp. doylei 269.97	Campylobacter jejuni	Campylobacter	Campylobacteraceae	Campylobacterales	Epsilonproteobacteria	Proteobacteria	Bacteria	Human	360109	Yes	Host-associated	Human	Blood	Circulatory system	Gram-	Microaerophile	Motile
Campylobacter_jejuni_subsp_jejuni_04197	Campylobacter jejuni subsp. jejuni 04197	Campylobacter jejuni	Campylobacter	Campylobacteraceae	Campylobacterales	Epsilonproteobacteria	Proteobacteria	Bacteria	Human	1111075	Yes	Host-associated	Mammals	Unclassified	Unclassified	Gram-	Microaerophile
Campylobacter_jejuni_subsp_jejuni_04199	Campylobacter jejuni subsp. jejuni 04199	Campylobacter jejuni	Campylobacter	Campylobacteraceae	Campylobacterales	Epsilonproteobacteria	Proteobacteria	Bacteria	Human	1111076	Yes					Gram-	Microaerophile
Campylobacter_jejuni_subsp_jejuni_110_21	Campylobacter jejuni subsp. jejuni 110-21	Campylobacter jejuni	Campylobacter	Campylobacteraceae	Campylobacterales	Epsilonproteobacteria	Proteobacteria	Bacteria	Human	889214	Yes					Gram-	Microaerophile
Campylobacter_jejuni_subsp_jejuni_1213	Campylobacter jejuni subsp. jejuni 1213	Campylobacter jejuni	Campylobacter	Campylobacteraceae	Campylobacterales	Epsilonproteobacteria	Proteobacteria	Bacteria	Human	889230	Yes	Host-associated	Mammals	Unclassified	Unclassified	Gram-	Microaerophile
Campylobacter_jejuni_subsp_jejuni_129_258	Campylobacter jejuni subsp. jejuni 129-258	Campylobacter jejuni	Campylobacter	Campylobacteraceae	Campylobacterales	Epsilonproteobacteria	Proteobacteria	Bacteria	Human	889213	Yes					Gram-	Microaerophile
Campylobacter_jejuni_subsp_jejuni_1336	Campylobacter jejuni subsp. jejuni 1336	Campylobacter jejuni	Campylobacter	Campylobacteraceae	Campylobacterales	Epsilonproteobacteria	Proteobacteria	Bacteria	Human	683082	Yes					Gram-	Microaerophile	Motile
Campylobacter_jejuni_subsp_jejuni_140_16	Campylobacter jejuni subsp. jejuni 140-16	Campylobacter jejuni	Campylobacter	Campylobacteraceae	Campylobacterales	Epsilonproteobacteria	Proteobacteria	Bacteria	Human	889215	Yes					Gram-	Microaerophile
Campylobacter_jejuni_subsp_jejuni_1798	Campylobacter jejuni subsp. jejuni 1798	Campylobacter jejuni	Campylobacter	Campylobacteraceae	Campylobacterales	Epsilonproteobacteria	Proteobacteria	Bacteria	Human	889232	Yes	Host-associated	Mammals	Unclassified	Unclassified	Gram-	Microaerophile
Campylobacter_jejuni_subsp_jejuni_1854	Campylobacter jejuni subsp. jejuni 1854	Campylobacter jejuni	Campylobacter	Campylobacteraceae	Campylobacterales	Epsilonproteobacteria	Proteobacteria	Bacteria	Human	889233	Yes	Host-associated	Mammals	Unclassified	Unclassified	Gram-	Microaerophile
Campylobacter_jejuni_subsp_jejuni_1893	Campylobacter jejuni subsp. jejuni 1893	Campylobacter jejuni	Campylobacter	Campylobacteraceae	Campylobacterales	Epsilonproteobacteria	Proteobacteria	Bacteria	Human	889234	Yes	Host-associated	Mammals	Unclassified	Unclassified	Gram-	Microaerophile
Campylobacter_jejuni_subsp_jejuni_1997_1	Campylobacter jejuni subsp. jejuni 1997-1	Campylobacter jejuni	Campylobacter	Campylobacteraceae	Campylobacterales	Epsilonproteobacteria	Proteobacteria	Bacteria	Human	889221	Yes					Gram-	Microaerophile
Campylobacter_jejuni_subsp_jejuni_1997_11	Campylobacter jejuni subsp. jejuni 1997-11	Campylobacter jejuni	Campylobacter	Campylobacteraceae	Campylobacterales	Epsilonproteobacteria	Proteobacteria	Bacteria	Human	889225	Yes					Gram-	Microaerophile
Campylobacter_jejuni_subsp_jejuni_1997_7	Campylobacter jejuni subsp. jejuni 1997-7	Campylobacter jejuni	Campylobacter	Campylobacteraceae	Campylobacterales	Epsilonproteobacteria	Proteobacteria	Bacteria	Human	889223	Yes	Host-associated	Unclassified	Unclassified	Unclassified	Gram-	Microaerophile	Motile
Campylobacter_jejuni_subsp_jejuni_2008_1025	Campylobacter jejuni subsp. jejuni 2008-1025	Campylobacter jejuni	Campylobacter	Campylobacteraceae	Campylobacterales	Epsilonproteobacteria	Proteobacteria	Bacteria	Human	889250	Yes	Host-associated	Human	Unclassified	Unclassified	Gram-	Microaerophile
Campylobacter_jejuni_subsp_jejuni_2008_831	Campylobacter jejuni subsp. jejuni 2008-831	Campylobacter jejuni	Campylobacter	Campylobacteraceae	Campylobacterales	Epsilonproteobacteria	Proteobacteria	Bacteria	Human	889255	Yes	Host-associated	Human	Unclassified	Unclassified	Gram-	Microaerophile
Campylobacter_jejuni_subsp_jejuni_2008_894	Campylobacter jejuni subsp. jejuni 2008-894	Campylobacter jejuni	Campylobacter	Campylobacteraceae	Campylobacterales	Epsilonproteobacteria	Proteobacteria	Bacteria	Human	889251	Yes					Gram-	Microaerophile
Campylobacter_jejuni_subsp_jejuni_2008_988	Campylobacter jejuni subsp. jejuni 2008-988	Campylobacter jejuni	Campylobacter	Campylobacteraceae	Campylobacterales	Epsilonproteobacteria	Proteobacteria	Bacteria	Human	889253	Yes	Host-associated	Human	Unclassified	Unclassified	Gram-	Microaerophile
Campylobacter_jejuni_subsp_jejuni_260_94	Campylobacter jejuni subsp. jejuni 260.94	Campylobacter jejuni	Campylobacter	Campylobacteraceae	Campylobacterales	Epsilonproteobacteria	Proteobacteria	Bacteria	Human	360108	Yes	Engineered	Built environment	Unclassified	Unclassified	Gram-	Microaerophile	Motile
Campylobacter_jejuni_subsp_jejuni_414	Campylobacter jejuni subsp. jejuni 414	Campylobacter jejuni	Campylobacter	Campylobacteraceae	Campylobacterales	Epsilonproteobacteria	Proteobacteria	Bacteria	Human	683083	Yes					Gram-	Microaerophile	Motile
Campylobacter_jejuni_subsp_jejuni_51037	Campylobacter jejuni subsp. jejuni 51037	Campylobacter jejuni	Campylobacter	Campylobacteraceae	Campylobacterales	Epsilonproteobacteria	Proteobacteria	Bacteria	Human	889227	Yes	Host-associated	Birds	Unclassified	Unclassified	Gram-	Microaerophile
Campylobacter_jejuni_subsp_jejuni_53161	Campylobacter jejuni subsp. jejuni 53161	Campylobacter jejuni	Campylobacter	Campylobacteraceae	Campylobacterales	Epsilonproteobacteria	Proteobacteria	Bacteria	Human	889220	Yes					Gram-	Microaerophile
Campylobacter_jejuni_subsp_jejuni_55037	Campylobacter jejuni subsp. jejuni 55037	Campylobacter jejuni	Campylobacter	Campylobacteraceae	Campylobacterales	Epsilonproteobacteria	Proteobacteria	Bacteria	Human	889218	Yes					Gram-	Microaerophile
Campylobacter_jejuni_subsp_jejuni_60004	Campylobacter jejuni subsp. jejuni 60004	Campylobacter jejuni	Campylobacter	Campylobacteraceae	Campylobacterales	Epsilonproteobacteria	Proteobacteria	Bacteria	Human	889217	Yes					Gram-	Microaerophile
Campylobacter_jejuni_subsp_jejuni_6399	Campylobacter jejuni subsp. jejuni 6399	Campylobacter jejuni	Campylobacter	Campylobacteraceae	Campylobacterales	Epsilonproteobacteria	Proteobacteria	Bacteria	Human	1111074	Yes					Gram-	Microaerophile
Campylobacter_jejuni_subsp_jejuni_81116	Campylobacter jejuni subsp. jejuni 81116	Campylobacter jejuni	Campylobacter	Campylobacteraceae	Campylobacterales	Epsilonproteobacteria	Proteobacteria	Bacteria	Human	407148	Yes	Environmental	Aquatic	Unclassified	Unclassified	Gram-	Microaerophile	Motile
Campylobacter_jejuni_subsp_jejuni_84_25	Campylobacter jejuni subsp. jejuni 84-25	Campylobacter jejuni	Campylobacter	Campylobacteraceae	Campylobacterales	Epsilonproteobacteria	Proteobacteria	Bacteria	Human	360110	Yes	Host-associated	Human	Cerebrospinal fluid	Nervous system	Gram-	Microaerophile	Motile
Campylobacter_jejuni_subsp_jejuni_86605	Campylobacter jejuni subsp. jejuni 86605	Campylobacter jejuni	Campylobacter	Campylobacteraceae	Campylobacterales	Epsilonproteobacteria	Proteobacteria	Bacteria	Human	889219	Yes					Gram-	Microaerophile
Campylobacter_jejuni_subsp_jejuni_87330	Campylobacter jejuni subsp. jejuni 87330	Campylobacter jejuni	Campylobacter	Campylobacteraceae	Campylobacterales	Epsilonproteobacteria	Proteobacteria	Bacteria	Human	889228	Yes					Gram-	Microaerophile
Campylobacter_jejuni_subsp_jejuni_CF93_6	Campylobacter jejuni subsp. jejuni CF93-6	Campylobacter jejuni	Campylobacter	Campylobacteraceae	Campylobacterales	Epsilonproteobacteria	Proteobacteria	Bacteria	Human	360111	Yes	Host-associated	Human	Unclassified	Unclassified	Gram-	Microaerophile	Motile
Campylobacter_jejuni_subsp_jejuni_CG8421	Campylobacter jejuni subsp. jejuni CG8421	Campylobacter jejuni	Campylobacter	Campylobacteraceae	Campylobacterales	Epsilonproteobacteria	Proteobacteria	Bacteria	Human	478547	Yes	Host-associated	Unclassified	Unclassified	Unclassified	Gram-	Microaerophile	Motile
Campylobacter_jejuni_subsp_jejuni_CG8486	Campylobacter jejuni subsp. jejuni CG8486	Campylobacter jejuni	Campylobacter	Campylobacteraceae	Campylobacterales	Epsilonproteobacteria	Proteobacteria	Bacteria	Human	398000	Yes	Host-associated	Human	Unclassified	Unclassified	Gram-	Microaerophile	Motile
Campylobacter_jejuni_subsp_jejuni_D2600	Campylobacter jejuni subsp. jejuni D2600	Campylobacter jejuni	Campylobacter	Campylobacteraceae	Campylobacterales	Epsilonproteobacteria	Proteobacteria	Bacteria	Human	1093789	Yes	Host-associated	Human	Large intestine	Digestive system	Gram-	Microaerophile	Motile
Campylobacter_jejuni_subsp_jejuni_DFVF1099	Campylobacter jejuni subsp. jejuni DFVF1099	Campylobacter jejuni	Campylobacter	Campylobacteraceae	Campylobacterales	Epsilonproteobacteria	Proteobacteria	Bacteria	Human	691336	Yes					Gram-	Microaerophile	Motile
Campylobacter_jejuni_subsp_jejuni_H22082	Campylobacter jejuni subsp. jejuni H22082	Campylobacter jejuni	Campylobacter	Campylobacteraceae	Campylobacterales	Epsilonproteobacteria	Proteobacteria	Bacteria	Human	885274	Yes	Host-associated	Human	Large intestine	Digestive system	Gram-	Microaerophile	Motile
Campylobacter_jejuni_subsp_jejuni_HB93_13	Campylobacter jejuni subsp. jejuni HB93-13	Campylobacter jejuni	Campylobacter	Campylobacteraceae	Campylobacterales	Epsilonproteobacteria	Proteobacteria	Bacteria	Human	360112	Yes	Host-associated	Human	Large intestine	Digestive system	Gram-	Microaerophile	Motile
Campylobacter_jejuni_subsp_jejuni_IA3902	Campylobacter jejuni subsp. jejuni IA3902	Campylobacter jejuni	Campylobacter	Campylobacteraceae	Campylobacterales	Epsilonproteobacteria	Proteobacteria	Bacteria	Human	567106	Yes	Host-associated	Mammals	Unclassified	Reproductive system	Gram-	Microaerophile	Motile
Campylobacter_jejuni_subsp_jejuni_ICDCCJ07001	Campylobacter jejuni subsp. jejuni ICDCCJ07001	Campylobacter jejuni	Campylobacter	Campylobacteraceae	Campylobacterales	Epsilonproteobacteria	Proteobacteria	Bacteria	Human	757425	Yes	Host-associated	Human	Large intestine	Digestive system	Gram-	Microaerophile	Motile
Campylobacter_jejuni_subsp_jejuni_ICDCCJ07002	Campylobacter jejuni subsp. jejuni ICDCCJ07002	Campylobacter jejuni	Campylobacter	Campylobacteraceae	Campylobacterales	Epsilonproteobacteria	Proteobacteria	Bacteria	Human	1295394	Yes	Host-associated	Human	Large intestine	Digestive system	Gram-	Microaerophile
Campylobacter_jejuni_subsp_jejuni_LMG_23210	Campylobacter jejuni subsp. jejuni LMG 23210	Campylobacter jejuni	Campylobacter	Campylobacteraceae	Campylobacterales	Epsilonproteobacteria	Proteobacteria	Bacteria	Human	889237	Yes	Host-associated	Birds	Fecal	Digestive system	Gram-	Microaerophile
Campylobacter_jejuni_subsp_jejuni_LMG_23211	Campylobacter jejuni subsp. jejuni LMG 23211	Campylobacter jejuni	Campylobacter	Campylobacteraceae	Campylobacterales	Epsilonproteobacteria	Proteobacteria	Bacteria	Human	889238	Yes	Host-associated	Animal	Intestine	Digestive system	Gram-	Microaerophile
Campylobacter_jejuni_subsp_jejuni_LMG_23216	Campylobacter jejuni subsp. jejuni LMG 23216	Campylobacter jejuni	Campylobacter	Campylobacteraceae	Campylobacterales	Epsilonproteobacteria	Proteobacteria	Bacteria	Human	889239	Yes	Host-associated	Birds	Fecal	Digestive system	Gram-	Microaerophile
Campylobacter_jejuni_subsp_jejuni_LMG_23218	Campylobacter jejuni subsp. jejuni LMG 23218	Campylobacter jejuni	Campylobacter	Campylobacteraceae	Campylobacterales	Epsilonproteobacteria	Proteobacteria	Bacteria	Human	889240	Yes					Gram-	Microaerophile
Campylobacter_jejuni_subsp_jejuni_LMG_23223	Campylobacter jejuni subsp. jejuni LMG 23223	Campylobacter jejuni	Campylobacter	Campylobacteraceae	Campylobacterales	Epsilonproteobacteria	Proteobacteria	Bacteria	Human	889241	Yes	Host-associated	Birds	Fecal	Digestive system	Gram-	Microaerophile
Campylobacter_jejuni_subsp_jejuni_LMG_23264	Campylobacter jejuni subsp. jejuni LMG 23264	Campylobacter jejuni	Campylobacter	Campylobacteraceae	Campylobacterales	Epsilonproteobacteria	Proteobacteria	Bacteria	Human	889243	Yes	Host-associated	Human	Unclassified	Unclassified	Gram-	Microaerophile
Campylobacter_jejuni_subsp_jejuni_LMG_23269	Campylobacter jejuni subsp. jejuni LMG 23269	Campylobacter jejuni	Campylobacter	Campylobacteraceae	Campylobacterales	Epsilonproteobacteria	Proteobacteria	Bacteria	Human	889244	Yes	Environmental	Aquatic	Unclassified	Freshwater	Gram-	Microaerophile
Campylobacter_jejuni_subsp_jejuni_LMG_23357	Campylobacter jejuni subsp. jejuni LMG 23357	Campylobacter jejuni	Campylobacter	Campylobacteraceae	Campylobacterales	Epsilonproteobacteria	Proteobacteria	Bacteria	Human	889246	Yes	Environmental	Aquatic	Unclassified	Unclassified	Gram-	Microaerophile
Campylobacter_jejuni_subsp_jejuni_LMG_9081	Campylobacter jejuni subsp. jejuni LMG 9081	Campylobacter jejuni	Campylobacter	Campylobacteraceae	Campylobacterales	Epsilonproteobacteria	Proteobacteria	Bacteria	Human	889248	Yes	Host-associated	Human	Large intestine	Digestive system	Gram-	Microaerophile
Campylobacter_jejuni_subsp_jejuni_LMG_9217	Campylobacter jejuni subsp. jejuni LMG 9217	Campylobacter jejuni	Campylobacter	Campylobacteraceae	Campylobacterales	Epsilonproteobacteria	Proteobacteria	Bacteria	Human	889249	Yes	Host-associated	Human	Unclassified	Unclassified	Gram-	Microaerophile
Campylobacter_jejuni_subsp_jejuni_LMG_9872	Campylobacter jejuni subsp. jejuni LMG 9872	Campylobacter jejuni	Campylobacter	Campylobacteraceae	Campylobacterales	Epsilonproteobacteria	Proteobacteria	Bacteria	Human	889236	Yes	Host-associated	Human	Cerebrospinal fluid	Nervous system	Gram-	Microaerophile
Campylobacter_jejuni_subsp_jejuni_LMG_9879	Campylobacter jejuni subsp. jejuni LMG 9879	Campylobacter jejuni	Campylobacter	Campylobacteraceae	Campylobacterales	Epsilonproteobacteria	Proteobacteria	Bacteria	Human	889245	Yes	Host-associated	Human	Unclassified	Unclassified	Gram-	Microaerophile
Campylobacter_jejuni_subsp_jejuni_NCTC_11168_BN148	Campylobacter jejuni subsp. jejuni NCTC 11168-BN148	Campylobacter jejuni	Campylobacter	Campylobacteraceae	Campylobacterales	Epsilonproteobacteria	Proteobacteria	Bacteria	Human	1211776	Yes					Gram-	Microaerophile
Campylobacter_jejuni_subsp_jejuni_NW	Campylobacter jejuni subsp. jejuni NW	Campylobacter jejuni	Campylobacter	Campylobacteraceae	Campylobacterales	Epsilonproteobacteria	Proteobacteria	Bacteria	Human	1093788	Yes	Host-associated	Human	Large intestine	Digestive system	Gram-	Microaerophile	Motile
Campylobacter_jejuni_subsp_jejuni_P110B	Campylobacter jejuni subsp. jejuni P110B	Campylobacter jejuni	Campylobacter	Campylobacteraceae	Campylobacterales	Epsilonproteobacteria	Proteobacteria	Bacteria	Human	885273	Yes	Host-associated	Birds	Unclassified	Unclassified	Gram-	Microaerophile	Motile
Campylobacter_jejuni_subsp_jejuni_P854	Campylobacter jejuni subsp. jejuni P854	Campylobacter jejuni	Campylobacter	Campylobacteraceae	Campylobacterales	Epsilonproteobacteria	Proteobacteria	Bacteria	Human	1151115	Yes	Host-associated	Birds	Fecal	Digestive system	Gram-	Microaerophile
Campylobacter_jejuni_subsp_jejuni_PT14	Campylobacter jejuni subsp. jejuni PT14	Campylobacter jejuni	Campylobacter	Campylobacteraceae	Campylobacterales	Epsilonproteobacteria	Proteobacteria	Bacteria	Human	1201032	Yes					Gram-	Microaerophile
Campylobacter_jejuni_subsp_jejuni_RB922	Campylobacter jejuni subsp. jejuni RB922	Campylobacter jejuni	Campylobacter	Campylobacteraceae	Campylobacterales	Epsilonproteobacteria	Proteobacteria	Bacteria	Human	1111073	Yes	Host-associated	Birds	Unclassified	Unclassified	Gram-	Microaerophile
Campylobacter_jejuni_subsp_jejuni_S3	Campylobacter jejuni subsp. jejuni S3	Campylobacter jejuni	Campylobacter	Campylobacteraceae	Campylobacterales	Epsilonproteobacteria	Proteobacteria	Bacteria	Human	718271	Yes	Host-associated	Birds	Fecal	Digestive system	Gram-	Microaerophile	Nonmotile
Campylobacter_jejuni_subsp_jejuni_xy259	Campylobacter jejuni subsp. jejuni xy259	Campylobacter jejuni	Campylobacter	Campylobacteraceae	Campylobacterales	Epsilonproteobacteria	Proteobacteria	Bacteria	Human	1111072	Yes					Gram-	Microaerophile
Campylobacter_lari_RM2100	Campylobacter lari RM2100	Campylobacter lari	Campylobacter	Campylobacteraceae	Campylobacterales	Epsilonproteobacteria	Proteobacteria	Bacteria	Human	306263	Yes	Host-associated	Human	Unclassified	Unclassified	Gram-	Microaerophile	Motile
Campylobacter_rectus_RM3267	Campylobacter rectus RM3267	Campylobacter rectus	Campylobacter	Campylobacteraceae	Campylobacterales	Epsilonproteobacteria	Proteobacteria	Bacteria	Human	553218	Yes	Host-associated	Human	Oral	Digestive system	Gram-	Microaerophile	Motile
Campylobacter_showae_CSUNSWCD	Campylobacter showae CSUNSWCD	Campylobacter showae	Campylobacter	Campylobacteraceae	Campylobacterales	Epsilonproteobacteria	Proteobacteria	Bacteria	Human	1244083	Yes	Host-associated	Human	Unclassified	Digestive system	Gram-	Microaerophile
Campylobacter_showae_RM3277	Campylobacter showae RM3277	Campylobacter showae	Campylobacter	Campylobacteraceae	Campylobacterales	Epsilonproteobacteria	Proteobacteria	Bacteria	Human	553219	Yes	Host-associated	Human	Oral	Digestive system	Gram-	Microaerophile	Motile
Campylobacter_sp_10_1_50	Campylobacter sp. 10_1_50	Campylobacter sp. 10_1_50	Campylobacter	Campylobacteraceae	Campylobacterales	Epsilonproteobacteria	Proteobacteria	Bacteria	Human	665939	Yes	Host-associated	Human	Unclassified	Digestive system	Gram-	Microaerophile	Motile
Campylobacter_sputorum_bv_faecalis_CCUG_20703	Campylobacter sputorum bv. faecalis CCUG 20703	Campylobacter sputorum	Campylobacter	Campylobacteraceae	Campylobacterales	Epsilonproteobacteria	Proteobacteria	Bacteria	Human	1031920						Gram-	Microaerophile
Campylobacter_subantarcticus_LMG_24374	Campylobacter subantarcticus LMG 24374	Campylobacter subantarcticus	Campylobacter	Campylobacteraceae	Campylobacterales	Epsilonproteobacteria	Proteobacteria	Bacteria	Human	1388751						Gram-	Microaerophile
Campylobacter_subantarcticus_LMG_24377	Campylobacter subantarcticus LMG 24377	Campylobacter subantarcticus	Campylobacter	Campylobacteraceae	Campylobacterales	Epsilonproteobacteria	Proteobacteria	Bacteria	Human	1388752						Gram-	Microaerophile
Campylobacter_troglodytis_MIT_05_9149A	Campylobacter troglodytis	Campylobacter troglodytis	Campylobacter	Campylobacteraceae	Campylobacterales	Epsilonproteobacteria	Proteobacteria	Bacteria	Human	654363						Gram-	Microaerophile
Campylobacter_upsaliensis_JV21	Campylobacter upsaliensis JV21	Campylobacter upsaliensis	Campylobacter	Campylobacteraceae	Campylobacterales	Epsilonproteobacteria	Proteobacteria	Bacteria	Human	888826	Yes	Host-associated	Animal	Unclassified	Digestive system	Gram-	Microaerophile	Motile
Campylobacter_upsaliensis_RM3195	Campylobacter upsaliensis RM3195	Campylobacter upsaliensis	Campylobacter	Campylobacteraceae	Campylobacterales	Epsilonproteobacteria	Proteobacteria	Bacteria	Human	306264	Yes	Host-associated	Human	Large intestine	Digestive system	Gram-	Microaerophile	Motile
Campylobacter_ureolyticus_ACS_301_V_Sch3b	Campylobacter ureolyticus ACS-301-V-Sch3b	Campylobacter ureolyticus	Campylobacter	Campylobacteraceae	Campylobacterales	Epsilonproteobacteria	Proteobacteria	Bacteria	Human	883165	Yes	Host-associated	Human	Vagina	Reproductive system	Gram-	Microaerophile	Nonmotile
Campylobacter_ureolyticus_CIT007	Campylobacter ureolyticus	Campylobacter ureolyticus	Campylobacter	Campylobacteraceae	Campylobacterales	Epsilonproteobacteria	Proteobacteria	Bacteria	Human	827	Yes					Gram-	Microaerophile
Campylobacter_ureolyticus_RIGS_9880	Campylobacter ureolyticus RIGS 9880	Campylobacter ureolyticus	Campylobacter	Campylobacteraceae	Campylobacterales	Epsilonproteobacteria	Proteobacteria	Bacteria	Human	1032069	Yes					Gram-	Microaerophile
Campylobacter_ureolyticus_UMB0112	Campylobacter ureolyticus	Campylobacter ureolyticus	Campylobacter	Campylobacteraceae	Campylobacterales	Epsilonproteobacteria	Proteobacteria	Bacteria	Human	827						Gram-	Microaerophile
Candidatus_Dorea_massiliensis_AP6	Candidatus Dorea massiliensis AP6	Candidatus Dorea massiliensis	Dorea	Lachnospiraceae	Eubacteriales	Clostridia	Firmicutes	Bacteria	Mouse	1211818	Yes					Gram+	Anaerobe
Candidatus_Nitrososphaera_gargensis_Ga9_2	Candidatus Nitrososphaera gargensis Ga9.2	Candidatus Nitrososphaera gargensis	Nitrososphaera	Nitrososphaeraceae	Nitrososphaerales	Nitrososphaeria	Thaumarchaeota	Archaea	Human	1237085						Gram-	Aerobe
Candidatus_Pelagibacter_sp_IMCC9063	Candidatus Pelagibacter sp. IMCC9063	Candidatus Pelagibacter sp. IMCC9063	Candidatus Pelagibacter	Pelagibacteraceae	Pelagibacterales	Alphaproteobacteria	Proteobacteria	Bacteria	Mouse	1002672	Yes	Environmental	Aquatic	Unclassified	Marine	Gram-	Aerobe
Candidatus_Saccharimonas_aalborgensis	Candidatus Saccharimonas aalborgensis	Candidatus Saccharimonas aalborgensis	Candidatus Saccharimonas	Candidatus Saccharibacteria	Candidatus Saccharibacteria	Candidatus Saccharibacteria	Candidatus Saccharibacteria	Bacteria	Mouse	1332188						Gram+
Candidatus_Soleaferrea_massiliensis_AP7	Candidatus Soleaferrea massiliensis AP7	Candidatus Soleaferrea massiliensis	Candidatus Soleaferrea	Ruminococcaceae	Eubacteriales	Clostridia	Firmicutes	Bacteria	Human	1211843	Yes					Gram+
Capnocytophaga_granulosa_ATCC_51502	Capnocytophaga granulosa ATCC 51502	Capnocytophaga granulosa	Capnocytophaga	Flavobacteriaceae	Flavobacteriales	Flavobacteriia	Bacteroidetes	Bacteria	Human	641143	Yes	Host-associated	Human	Oral	Digestive system	Gram-	Facultative	Motile
Capnocytophaga_leadbetteri_DSM_22902	Capnocytophaga leadbetteri	Capnocytophaga leadbetteri	Capnocytophaga	Flavobacteriaceae	Flavobacteriales	Flavobacteriia	Bacteroidetes	Bacteria	Human	327575	Yes	Host-associated	Human	Unclassified	Unclassified	Gram-	Facultative
Capnocytophaga_ochracea_DSM_7271	Capnocytophaga ochracea DSM 7271	Capnocytophaga ochracea	Capnocytophaga	Flavobacteriaceae	Flavobacteriales	Flavobacteriia	Bacteroidetes	Bacteria	Human	521097	Yes	Host-associated	Human	Oral	Digestive system	Gram-	Facultative	Motile
Capnocytophaga_ochracea_F0287	Capnocytophaga ochracea F0287	Capnocytophaga ochracea	Capnocytophaga	Flavobacteriaceae	Flavobacteriales	Flavobacteriia	Bacteroidetes	Bacteria	Human	873517	Yes	Host-associated	Human	Oral	Digestive system	Gram-	Facultative	Motile
Capnocytophaga_ochracea_str_Holt_25	Capnocytophaga ochracea str. Holt 25	Capnocytophaga ochracea	Capnocytophaga	Flavobacteriaceae	Flavobacteriales	Flavobacteriia	Bacteroidetes	Bacteria	Human	1125719	Yes	Host-associated	Human	Oral	Digestive system	Gram-	Facultative
Capnocytophaga_sp_CM59	Capnocytophaga sp. CM59	Capnocytophaga sp. CM59	Capnocytophaga	Flavobacteriaceae	Flavobacteriales	Flavobacteriia	Bacteroidetes	Bacteria	Human	936370	Yes	Host-associated	Human	Unclassified	Unclassified	Gram-	Facultative
Capnocytophaga_sp_oral_taxon_326_str_F0382	Capnocytophaga sp. oral taxon 326 str. F0382	Capnocytophaga sp. oral taxon 326	Capnocytophaga	Flavobacteriaceae	Flavobacteriales	Flavobacteriia	Bacteroidetes	Bacteria	Human	1035193	Yes	Host-associated	Animal	Unclassified	Digestive system	Gram-	Facultative	Motile
Capnocytophaga_sp_oral_taxon_329_str_F0087	Capnocytophaga sp. oral taxon 329 str. F0087	Capnocytophaga sp. oral taxon 329	Capnocytophaga	Flavobacteriaceae	Flavobacteriales	Flavobacteriia	Bacteroidetes	Bacteria	Human	706436	Yes	Host-associated	Human	Oral	Digestive system	Gram-	Facultative	Motile
Capnocytophaga_sp_oral_taxon_332_str_F0381	Capnocytophaga sp. oral taxon 332 str. F0381	Capnocytophaga sp. oral taxon 332	Capnocytophaga	Flavobacteriaceae	Flavobacteriales	Flavobacteriia	Bacteroidetes	Bacteria	Human	1127692	Yes	Host-associated	Human	Oral	Digestive system	Gram-	Facultative	Motile
Capnocytophaga_sp_oral_taxon_335_str_F0486	Capnocytophaga sp. oral taxon 335 str. F0486	Capnocytophaga sp. oral taxon 335	Capnocytophaga	Flavobacteriaceae	Flavobacteriales	Flavobacteriia	Bacteroidetes	Bacteria	Human	1125720	Yes	Host-associated	Human	Oral	Digestive system	Gram-	Facultative
Capnocytophaga_sp_oral_taxon_336_str_F0502	Capnocytophaga sp. oral taxon 336 str. F0502	Capnocytophaga sp. oral taxon 336	Capnocytophaga	Flavobacteriaceae	Flavobacteriales	Flavobacteriia	Bacteroidetes	Bacteria	Human	1203603	Yes	Host-associated	Human	Oral	Digestive system	Gram-	Facultative
Capnocytophaga_sp_oral_taxon_338_str_F0234	Capnocytophaga sp. oral taxon 338 str. F0234	Capnocytophaga sp. oral taxon 338	Capnocytophaga	Flavobacteriaceae	Flavobacteriales	Flavobacteriia	Bacteroidetes	Bacteria	Human	888059	Yes	Host-associated	Human	Oral	Digestive system	Gram-	Facultative	Motile
Capnocytophaga_sp_oral_taxon_412_str_F0487	Capnocytophaga sp. oral taxon 412 str. F0487	Capnocytophaga sp. oral taxon 412	Capnocytophaga	Flavobacteriaceae	Flavobacteriales	Flavobacteriia	Bacteroidetes	Bacteria	Human	1125721	Yes	Host-associated	Human	Oral	Digestive system	Gram-	Facultative	Motile
Capnocytophaga_sputigena_ATCC_33612	Capnocytophaga sputigena ATCC 33612	Capnocytophaga sputigena	Capnocytophaga	Flavobacteriaceae	Flavobacteriales	Flavobacteriia	Bacteroidetes	Bacteria	Human	553177	Yes	Host-associated	Animal	Unclassified	Digestive system	Gram-	Facultative	Motile
Cardiobacterium_hominis_612_ETAR_1001_5485_127101	Cardiobacterium hominis ATCC 15826	Cardiobacterium hominis	Cardiobacterium	Cardiobacteriaceae	Cardiobacteriales	Gammaproteobacteria	Proteobacteria	Bacteria	Human	638300	Yes	Host-associated	Human	Blood	Circulatory system	Gram-	Aerobe
Cardiobacterium_valvarum_F0432	Cardiobacterium valvarum F0432	Cardiobacterium valvarum	Cardiobacterium	Cardiobacteriaceae	Cardiobacteriales	Gammaproteobacteria	Proteobacteria	Bacteria	Human	797473	Yes	Host-associated	Human	Oral	Digestive system	Gram-	Aerobe
Carnobacterium_maltaromaticum_ATCC_35586	Carnobacterium maltaromaticum ATCC 35586	Carnobacterium maltaromaticum	Carnobacterium	Carnobacteriaceae	Lactobacillales	Bacilli	Firmicutes	Bacteria	Human	1087479	Yes	Host-associated	Fish	Kidneys	Excretory system	Gram+	Facultative anaerobe
Carnobacterium_maltaromaticum_DSM_20342	Carnobacterium maltaromaticum DSM 20342	Carnobacterium maltaromaticum	Carnobacterium	Carnobacteriaceae	Lactobacillales	Bacilli	Firmicutes	Bacteria	Human	1449341	Yes					Gram+	Facultative anaerobe
Carnobacterium_maltaromaticum_DSM_20722	Carnobacterium maltaromaticum	Carnobacterium maltaromaticum	Carnobacterium	Carnobacteriaceae	Lactobacillales	Bacilli	Firmicutes	Bacteria	Human	2751	Yes	Engineered	Food production	Unclassified	Unclassified	Gram+	Facultative anaerobe
Carnobacterium_maltaromaticum_LMA28	Carnobacterium maltaromaticum LMA28	Carnobacterium maltaromaticum	Carnobacterium	Carnobacteriaceae	Lactobacillales	Bacilli	Firmicutes	Bacteria	Human	1234679	Yes					Gram+	Facultative anaerobe
Catabacter_hongkongensis_HKU16	Christensenella hongkongensis	Catabacter hongkongensis	Christensenella	Christensenellaceae	Eubacteriales	Clostridia	Firmicutes	Bacteria	Human	270498	Yes					Gram+
Catenibacterium_mitsuokai_DSM_15897	Catenibacterium mitsuokai DSM 15897	Catenibacterium mitsuokai	Catenibacterium	Coprobacillaceae	Erysipelotrichales	Erysipelotrichia	Firmicutes	Bacteria	Human	451640	Yes	Host-associated	Human	Large intestine	Digestive system	Gram+	Anaerobe	Nonmotile
Catenibacterium_mitsuokai_ERR1022284	Catenibacterium mitsuokai	Catenibacterium mitsuokai	Catenibacterium	Coprobacillaceae	Erysipelotrichales	Erysipelotrichia	Firmicutes	Bacteria	Human	100886						Gram+	Anaerobe
Catenibacterium_mitsuokai_ERR2221198	Catenibacterium mitsuokai	Catenibacterium mitsuokai	Catenibacterium	Coprobacillaceae	Erysipelotrichales	Erysipelotrichia	Firmicutes	Bacteria	Human	100886						Gram+	Anaerobe
Catonella_morbi_ATCC_51271	Catonella morbi ATCC 51271	Catonella morbi	Catonella	Lachnospiraceae	Eubacteriales	Clostridia	Firmicutes	Bacteria	Human	592026	Yes	Host-associated	Animal	Unclassified	Digestive system	Gram+	Anaerobe
Cedecea_davisae_DSM_4568	Cedecea davisae DSM 4568	Cedecea davisae	Cedecea	Enterobacteriaceae	Enterobacterales	Gammaproteobacteria	Proteobacteria	Bacteria	Human	566551	Yes	Host-associated	Human	Large intestine	Digestive system	Gram-
Cellulomonas_massiliensis_JC225	Cellulomonas massiliensis JC225	Cellulomonas massiliensis	Cellulomonas	Cellulomonadaceae	Micrococcales	Actinomycetia	Actinobacteria	Bacteria	Human	1095767	Yes	Host-associated	Human	Large intestine	Digestive system	Gram+	Aerobe
Cellulomonas_massiliensis_MGYG_HGUT_01416	Cellulomonas massiliensis	Cellulomonas massiliensis	Cellulomonas	Cellulomonadaceae	Micrococcales	Actinomycetia	Actinobacteria	Bacteria	Human	1465811						Gram+	Aerobe
Cellulomonas_timonensis_DSM_100699	Cellulomonas timonensis DSM 100699	Cellulomonas timonensis	Cellulomonas	Cellulomonadaceae	Micrococcales	Actinomycetia	Actinobacteria	Bacteria	Human	1689271						Gram+
Cellulosilyticum_lentocellum_DSM_5427	Cellulosilyticum lentocellum DSM 5427	Cellulosilyticum lentocellum	Cellulosilyticum	Lachnospiraceae	Eubacteriales	Clostridia	Firmicutes	Bacteria	Human	642492	Yes	Environmental	Aquatic	Intertidal zone	Marine	Gram+	Anaerobe	Motile
Cellulosimicrobium_cellulans_J36	Cellulosimicrobium cellulans J36	Cellulosimicrobium cellulans	Cellulosimicrobium	Promicromonosporaceae	Micrococcales	Actinomycetia	Actinobacteria	Bacteria	Human	935839	Yes					Gram+	Facultative
Centipeda_periodontii_DSM_2778	Centipeda periodontii DSM 2778	Centipeda periodontii	Centipeda	Selenomonadaceae	Selenomonadales	Negativicutes	Firmicutes	Bacteria	Human	888060	Yes	Host-associated	Human	Oral	Digestive system	Gram-	Aerobe
Cetobacterium_somerae_ATCC_BAA_47401	Cetobacterium somerae ATCC BAA-474	Cetobacterium somerae	Cetobacterium	Fusobacteriaceae	Fusobacteriales	Fusobacteriia	Fusobacteria	Bacteria	Human	1319815	Yes	Host-associated	Human	Large intestine	Digestive system	Gram-
Chlorobium_phaeobacteroides_BS1	Chlorobium phaeobacteroides BS1	Chlorobium phaeobacteroides	Chlorobium	Chlorobiaceae	Chlorobiales	Chlorobia	Chlorobi	Bacteria	Human	331678	Yes	Environmental	Aquatic	Unclassified	Marine	Gram-	Facultative	Nonmotile
Chlorobium_phaeobacteroides_DSM_266	Chlorobium phaeobacteroides DSM 266	Chlorobium phaeobacteroides	Chlorobium	Chlorobiaceae	Chlorobiales	Chlorobia	Chlorobi	Bacteria	Human	290317	Yes	Environmental	Aquatic	Lentic	Freshwater	Gram-	Facultative	Nonmotile
Christensenella_massiliensis_Marseille_P2438	Christensenella massiliensis	Christensenella massiliensis	Christensenella	Christensenellaceae	Eubacteriales	Clostridia	Firmicutes	Bacteria	Human	1805714	Yes					Gram+	Obligate anaerobe
Christensenella_minuta_DSM_22607	Christensenella minuta	Christensenella minuta	Christensenella	Christensenellaceae	Eubacteriales	Clostridia	Firmicutes	Bacteria	Human	626937	Yes	Host-associated	Unclassified	Unclassified	Unclassified	Gram+	Obligate anaerobe
Christensenella_timonensis_DSM_102800	Christensenella timonensis DSM 102800	Christensenella timonensis	Christensenella	Christensenellaceae	Eubacteriales	Clostridia	Firmicutes	Bacteria	Human	1816678						Gram+	Obligate anaerobe
Christensenellaceae_nov_ERR1022455	Christensenella	Christensenellaceae nov. ERR1022455	unclassified Christensenellaceae	Christensenellaceae	Eubacteriales	Clostridia	Firmicutes	Bacteria	Human	990721						Gram+	Obligate anaerobe
Citrobacter_amalonaticus_FDAARGOS_122	Citrobacter amalonaticus	Citrobacter amalonaticus	Citrobacter	Enterobacteriaceae	Enterobacterales	Gammaproteobacteria	Proteobacteria	Bacteria	Human	35703	Yes	Host-associated	Human	Urethra	Excretory system	Gram-	Facultative anaerobe
Citrobacter_amalonaticus_FDAARGOS_166	Citrobacter amalonaticus	Citrobacter amalonaticus	Citrobacter	Enterobacteriaceae	Enterobacterales	Gammaproteobacteria	Proteobacteria	Bacteria	Human	35703	Yes					Gram-	Facultative anaerobe
Citrobacter_amalonaticus_Y19	Citrobacter amalonaticus Y19	Citrobacter amalonaticus	Citrobacter	Enterobacteriaceae	Enterobacterales	Gammaproteobacteria	Proteobacteria	Bacteria	Human	1261127	Yes					Gram-	Facultative anaerobe
Citrobacter_amalonaticus_YG6	Citrobacter amalonaticus	Citrobacter amalonaticus	Citrobacter	Enterobacteriaceae	Enterobacterales	Gammaproteobacteria	Proteobacteria	Bacteria	Human	35703	Yes					Gram-	Facultative anaerobe
Citrobacter_amalonaticus_YG8	Citrobacter amalonaticus	Citrobacter amalonaticus	Citrobacter	Enterobacteriaceae	Enterobacterales	Gammaproteobacteria	Proteobacteria	Bacteria	Human	35703	Yes					Gram-	Facultative anaerobe
Citrobacter_freundii_4_7_47CFAA	Citrobacter freundii 4_7_47CFAA	Citrobacter freundii	Citrobacter	Enterobacteriaceae	Enterobacterales	Gammaproteobacteria	Proteobacteria	Bacteria	Human	742730						Gram-	Facultative anaerobe
Citrobacter_freundii_ATCC_8090	Citrobacter freundii ATCC 8090 = MTCC 1658 = NBRC 12681	Citrobacter freundii	Citrobacter	Enterobacteriaceae	Enterobacterales	Gammaproteobacteria	Proteobacteria	Bacteria	Human	1006003	Yes	Environmental	Aquatic	Unclassified	Unclassified	Gram-	Facultative anaerobe	Nonmotile
Citrobacter_freundii_ERR2221339	Citrobacter freundii	Citrobacter freundii	Citrobacter	Enterobacteriaceae	Enterobacterales	Gammaproteobacteria	Proteobacteria	Bacteria	Human	546						Gram-	Facultative anaerobe
Citrobacter_freundii_FDAARGOS_61	Citrobacter freundii	Citrobacter freundii	Citrobacter	Enterobacteriaceae	Enterobacterales	Gammaproteobacteria	Proteobacteria	Bacteria	Human	546						Gram-	Facultative anaerobe
Citrobacter_freundii_FDAARGOS_73	Citrobacter freundii	Citrobacter freundii	Citrobacter	Enterobacteriaceae	Enterobacterales	Gammaproteobacteria	Proteobacteria	Bacteria	Human	546	Yes	Host-associated	Human	Unclassified	Respiratory system	Gram-	Facultative anaerobe
Citrobacter_freundii_GTC_09479	Citrobacter freundii GTC 09479	Citrobacter freundii	Citrobacter	Enterobacteriaceae	Enterobacterales	Gammaproteobacteria	Proteobacteria	Bacteria	Human	1288347	Yes	Host-associated	Animal	Unclassified	Unclassified	Gram-	Facultative anaerobe
Citrobacter_freundii_GTC_09629	Citrobacter freundii GTC 09629	Citrobacter freundii	Citrobacter	Enterobacteriaceae	Enterobacterales	Gammaproteobacteria	Proteobacteria	Bacteria	Human	1297584	Yes					Gram-	Facultative anaerobe
Citrobacter_freundii_str_ballerup_7851_39	Citrobacter freundii str. ballerup 7851/39	Citrobacter freundii	Citrobacter	Enterobacteriaceae	Enterobacterales	Gammaproteobacteria	Proteobacteria	Bacteria	Human	670484	Yes	Host-associated	Human	Unclassified	Unclassified	Gram-	Facultative anaerobe	Motile
Citrobacter_freundii_UCI_31	Citrobacter freundii UCI 31	Citrobacter freundii	Citrobacter	Enterobacteriaceae	Enterobacterales	Gammaproteobacteria	Proteobacteria	Bacteria	Human	1400136	Yes					Gram-	Facultative anaerobe
Citrobacter_koseri_ATCC_BAA_895	Citrobacter koseri ATCC BAA-895	Citrobacter koseri	Citrobacter	Enterobacteriaceae	Enterobacterales	Gammaproteobacteria	Proteobacteria	Bacteria	Human	290338	Yes	Host-associated	Human	Unclassified	Unclassified	Gram-	Facultative anaerobe	Motile
Citrobacter_koseri_FDAARGOS_164	Citrobacter koseri	Citrobacter koseri	Citrobacter	Enterobacteriaceae	Enterobacterales	Gammaproteobacteria	Proteobacteria	Bacteria	Human	545	Yes					Gram-	Facultative anaerobe
Citrobacter_nov_ERR2221352	Citrobacter	Citrobacter nov. ERR2221352	Citrobacter	Enterobacteriaceae	Enterobacterales	Gammaproteobacteria	Proteobacteria	Bacteria	Human	544						Gram-	Facultative anaerobe
Citrobacter_portucalensis_P10159	Citrobacter portucalensis	Citrobacter portucalensis	Citrobacter	Enterobacteriaceae	Enterobacterales	Gammaproteobacteria	Proteobacteria	Bacteria	Human	1639133	Yes	Host-associated	Human	Urethra	Excretory system	Gram-	Facultative anaerobe
Citrobacter_rodentium_ICC168	Citrobacter rodentium ICC168	Citrobacter rodentium	Citrobacter	Enterobacteriaceae	Enterobacterales	Gammaproteobacteria	Proteobacteria	Bacteria	Human	637910	Yes	Engineered	Lab synthesis	Unclassified	Unclassified	Gram-	Facultative anaerobe	Motile
Citrobacter_sp_30_2	Citrobacter portucalensis	Citrobacter sp. 30_2	Citrobacter	Enterobacteriaceae	Enterobacterales	Gammaproteobacteria	Proteobacteria	Bacteria	Human	469595						Gram-	Facultative anaerobe
Citrobacter_sp_A1	Citrobacter sp. A1	Citrobacter sp. A1	Citrobacter	Enterobacteriaceae	Enterobacterales	Gammaproteobacteria	Proteobacteria	Bacteria	Human	1173691	Yes	Environmental	Aquatic	Pond	Freshwater	Gram-	Facultative anaerobe
Citrobacter_sp_KTE151	Citrobacter sp. KTE151	Citrobacter sp. KTE151	Citrobacter	Enterobacteriaceae	Enterobacterales	Gammaproteobacteria	Proteobacteria	Bacteria	Human	1169322	Yes					Gram-	Facultative anaerobe
Citrobacter_sp_KTE30	Citrobacter sp. KTE30	Citrobacter sp. KTE30	Citrobacter	Enterobacteriaceae	Enterobacterales	Gammaproteobacteria	Proteobacteria	Bacteria	Human	1169319	Yes					Gram-	Facultative anaerobe
Citrobacter_sp_KTE32	Citrobacter sp. KTE32	Citrobacter sp. KTE32	Citrobacter	Enterobacteriaceae	Enterobacterales	Gammaproteobacteria	Proteobacteria	Bacteria	Human	1169350	Yes					Gram-	Facultative anaerobe
Citrobacter_sp_L17	Citrobacter sp. L17	Citrobacter sp. L17	Citrobacter	Enterobacteriaceae	Enterobacterales	Gammaproteobacteria	Proteobacteria	Bacteria	Human	1212820	Yes	Environmental	Aquatic	Pond	Freshwater	Gram-	Facultative anaerobe
Citrobacter_youngae_ATCC_29220	Citrobacter youngae ATCC 29220	Citrobacter youngae	Citrobacter	Enterobacteriaceae	Enterobacterales	Gammaproteobacteria	Proteobacteria	Bacteria	Human	500640	Yes	Host-associated	Human	Large intestine	Digestive system	Gram-	Facultative anaerobe	Motile
Cloacibacillus_evryensis_DSM_19522	Cloacibacillus evryensis DSM 19522	Cloacibacillus evryensis	Cloacibacillus	Synergistaceae	Synergistales	Synergistia	Synergistetes	Bacteria	Human	866499	Yes	Engineered	Wastewater	Unclassified	Unclassified	Gram-	Obligate anaerobe	Nonmotile
Cloacibacterium_normanense_DSM_15886	Cloacibacterium normanense	Cloacibacterium normanense	Cloacibacterium	Weeksellaceae	Flavobacteriales	Flavobacteriia	Bacteroidetes	Bacteria	Mouse	237258	Yes	Environmental	Aquatic	Unclassified	Unclassified	Gram-	Facultative
Clostridiaceae_nov_ERR1022373	Clostridiaceae	Clostridiaceae nov. ERR1022373	unclassified Clostridiaceae	Clostridiaceae	Eubacteriales	Clostridia	Firmicutes	Bacteria	Human	31979						Gram+
Clostridiaceae_nov_ERR2221146	Clostridiaceae	Clostridiaceae nov. ERR2221146	unclassified Clostridiaceae	Clostridiaceae	Eubacteriales	Clostridia	Firmicutes	Bacteria	Human	31979						Gram+
Clostridiaceae_nov_ERR2221328	Clostridiaceae	Clostridiaceae nov. ERR2221328	unclassified Clostridiaceae	Clostridiaceae	Eubacteriales	Clostridia	Firmicutes	Bacteria	Human	31979						Gram+
Clostridiaceae_nov_ERR2221330	Clostridiaceae	Clostridiaceae nov. ERR2221330	unclassified Clostridiaceae	Clostridiaceae	Eubacteriales	Clostridia	Firmicutes	Bacteria	Human	31979						Gram+
Clostridiaceae_nov_ERR2221331	Clostridiaceae	Clostridiaceae nov. ERR2221331	unclassified Clostridiaceae	Clostridiaceae	Eubacteriales	Clostridia	Firmicutes	Bacteria	Human	31979						Gram+
Clostridiaceae_nov_ERR2221345	Clostridiaceae	Clostridiaceae nov. ERR2221345	unclassified Clostridiaceae	Clostridiaceae	Eubacteriales	Clostridia	Firmicutes	Bacteria	Human	31979						Gram+
Clostridiaceae_nov_ERR2221361	Clostridiaceae	Clostridiaceae nov. ERR2221361	unclassified Clostridiaceae	Clostridiaceae	Eubacteriales	Clostridia	Firmicutes	Bacteria	Human	31979						Gram+
Clostridiaceae_nov_ERR2221383	Clostridiaceae	Clostridiaceae nov. ERR2221383	unclassified Clostridiaceae	Clostridiaceae	Eubacteriales	Clostridia	Firmicutes	Bacteria	Human	31979						Gram+
Clostridiaceae_nov_ERR2230154	Clostridiaceae	Clostridiaceae nov. ERR2230154	unclassified Clostridiaceae	Clostridiaceae	Eubacteriales	Clostridia	Firmicutes	Bacteria	Human	31979						Gram+
Clostridiales_bacterium_mt11	Mediannikovella massiliensis mt11	Mediannikovella massiliensis	unclassified Eubacteriales	unclassified Eubacteriales	Eubacteriales	Clostridia	Firmicutes	Bacteria	Human	1686289						Gram+
Clostridiales_incertae_sedis_nov_ERR1022334	Eubacteriales	Clostridiales_incertae_sedis nov. ERR1022334	unclassified Clostridiales incertae sedis	Clostridiales incertae sedis	Clostridiales	Clostridia	Firmicutes	Bacteria	Human	186802						Gram+
Clostridiales_incertae_sedis_nov_ERR1022419	Eubacteriales	Clostridiales_incertae_sedis nov. ERR1022419	unclassified Clostridiales incertae sedis	Clostridiales incertae sedis	Clostridiales	Clostridia	Firmicutes	Bacteria	Human	186802						Gram+
Clostridiales_incertae_sedis_nov_ERR2221176	Eubacteriales	Clostridiales_incertae_sedis nov. ERR2221176	unclassified Clostridiales incertae sedis	Clostridiales incertae sedis	Clostridiales	Clostridia	Firmicutes	Bacteria	Human	186802						Gram+
Clostridiales_incertae_sedis_nov_ERR2221277	Eubacteriales	Clostridiales_incertae_sedis nov. ERR2221277	unclassified Clostridiales incertae sedis	Clostridiales incertae sedis	Clostridiales	Clostridia	Firmicutes	Bacteria	Human	186802						Gram+
Clostridiales_incertae_sedis_nov_ERR2221283	Eubacteriales	Clostridiales_incertae_sedis nov. ERR2221283	unclassified Clostridiales incertae sedis	Clostridiales incertae sedis	Clostridiales	Clostridia	Firmicutes	Bacteria	Human	186802						Gram+
Clostridiales_incertae_sedis_nov_ERR2221367	Eubacteriales	Clostridiales_incertae_sedis nov. ERR2221367	unclassified Clostridiales incertae sedis	Clostridiales incertae sedis	Clostridiales	Clostridia	Firmicutes	Bacteria	Human	186802						Gram+
Clostridiales_incertae_sedis_nov_ERR2221388	Eubacteriales	Clostridiales_incertae_sedis nov. ERR2221388	unclassified Clostridiales incertae sedis	Clostridiales incertae sedis	Clostridiales	Clostridia	Firmicutes	Bacteria	Human	186802						Gram+
Clostridiales_sp_1_7_47FAA	Clostridiales bacterium 1_7_47FAA	Clostridiales bacterium 1_7_47FAA	unclassified Clostridiales	unclassified Clostridiales	Eubacteriales	Clostridia	Firmicutes	Bacteria	Human	457421	Yes	Host-associated	Human	Large intestine	Digestive system	Gram+
Clostridioides_difficile_002_P50_2011	Clostridioides difficile 002-P50-2011	Clostridioides difficile	Clostridioides	Peptostreptococcaceae	Eubacteriales	Clostridia	Firmicutes	Bacteria	Human	997827	Yes	Host-associated	Animal	Unclassified	Digestive system	Gram+	Obligate anaerobe
Clostridioides_difficile_050_P50_2011	Clostridioides difficile 050-P50-2011	Clostridioides difficile	Clostridioides	Peptostreptococcaceae	Eubacteriales	Clostridia	Firmicutes	Bacteria	Human	997828	Yes	Host-associated	Animal	Unclassified	Digestive system	Gram+	Obligate anaerobe
Clostridioides_difficile_2007855	Clostridioides difficile 2007855	Clostridioides difficile	Clostridioides	Peptostreptococcaceae	Eubacteriales	Clostridia	Firmicutes	Bacteria	Human	699033	Yes	Host-associated	Mammals	Unclassified	Unclassified	Gram+	Obligate anaerobe	Motile
Clostridioides_difficile_630	Clostridioides difficile 630	Clostridioides difficile	Clostridioides	Peptostreptococcaceae	Eubacteriales	Clostridia	Firmicutes	Bacteria	Human	272563	Yes					Gram+	Obligate anaerobe	Motile
Clostridioides_difficile_6503	Clostridioides difficile 6503	Clostridioides difficile	Clostridioides	Peptostreptococcaceae	Eubacteriales	Clostridia	Firmicutes	Bacteria	Human	691160	Yes	Host-associated	Human	Unclassified	Unclassified	Gram+	Obligate anaerobe	Motile
Clostridioides_difficile_70_100_2010	Clostridioides difficile 70-100-2010	Clostridioides difficile	Clostridioides	Peptostreptococcaceae	Eubacteriales	Clostridia	Firmicutes	Bacteria	Human	1002369	Yes	Host-associated	Human	Large intestine	Digestive system	Gram+	Obligate anaerobe
Clostridioides_difficile_ATCC_43255	Clostridioides difficile ATCC 43255	Clostridioides difficile	Clostridioides	Peptostreptococcaceae	Eubacteriales	Clostridia	Firmicutes	Bacteria	Human	499175	Yes	Host-associated	Human	Unclassified	Unclassified	Gram+	Obligate anaerobe	Motile
Clostridioides_difficile_ATCC_9689	Clostridioides difficile ATCC 9689 = DSM 1296	Clostridioides difficile	Clostridioides	Peptostreptococcaceae	Eubacteriales	Clostridia	Firmicutes	Bacteria	Human	1121308	Yes	Host-associated	Human	Large intestine	Digestive system	Gram+	Obligate anaerobe	Motile
Clostridioides_difficile_BI1	Clostridioides difficile BI1	Clostridioides difficile	Clostridioides	Peptostreptococcaceae	Eubacteriales	Clostridia	Firmicutes	Bacteria	Human	699034	Yes	Host-associated	Human	Unclassified	Unclassified	Gram+	Obligate anaerobe	Motile
Clostridioides_difficile_CD37	Clostridioides difficile CD37	Clostridioides difficile	Clostridioides	Peptostreptococcaceae	Eubacteriales	Clostridia	Firmicutes	Bacteria	Human	1125976	Yes	Host-associated	Human	Unclassified	Digestive system	Gram+	Obligate anaerobe
Clostridioides_difficile_CIP_107932	Clostridioides difficile CIP 107932	Clostridioides difficile	Clostridioides	Peptostreptococcaceae	Eubacteriales	Clostridia	Firmicutes	Bacteria	Human	499176	Yes	Host-associated	Human	Unclassified	Digestive system	Gram+	Obligate anaerobe	Motile
Clostridioides_difficile_ERR1204032	Clostridioides difficile	Clostridioides difficile	Clostridioides	Peptostreptococcaceae	Eubacteriales	Clostridia	Firmicutes	Bacteria	Human	1496						Gram+	Obligate anaerobe
Clostridioides_difficile_ERR2221119	Clostridioides difficile	Clostridioides difficile	Clostridioides	Peptostreptococcaceae	Eubacteriales	Clostridia	Firmicutes	Bacteria	Human	1496						Gram+	Obligate anaerobe
Clostridioides_difficile_ERR2221219	Clostridioides difficile	Clostridioides difficile	Clostridioides	Peptostreptococcaceae	Eubacteriales	Clostridia	Firmicutes	Bacteria	Human	1496						Gram+	Obligate anaerobe
Clostridioides_difficile_ERR2221225	Clostridioides difficile	Clostridioides difficile	Clostridioides	Peptostreptococcaceae	Eubacteriales	Clostridia	Firmicutes	Bacteria	Human	1496						Gram+	Obligate anaerobe
Clostridioides_difficile_M120	Clostridioides difficile M120	Clostridioides difficile	Clostridioides	Peptostreptococcaceae	Eubacteriales	Clostridia	Firmicutes	Bacteria	Human	699035	Yes	Host-associated	Human	Unclassified	Unclassified	Gram+	Obligate anaerobe	Motile
Clostridioides_difficile_M68	Clostridioides difficile M68	Clostridioides difficile	Clostridioides	Peptostreptococcaceae	Eubacteriales	Clostridia	Firmicutes	Bacteria	Human	699037	Yes	Host-associated	Human	Unclassified	Unclassified	Gram+	Obligate anaerobe	Motile
Clostridioides_difficile_QCD_23m63	Clostridioides difficile QCD-23m63	Clostridioides difficile	Clostridioides	Peptostreptococcaceae	Eubacteriales	Clostridia	Firmicutes	Bacteria	Human	499174	Yes	Host-associated	Human	Unclassified	Unclassified	Gram+	Obligate anaerobe	Motile
Clostridioides_difficile_QCD_37x79	Clostridioides difficile QCD-37x79	Clostridioides difficile	Clostridioides	Peptostreptococcaceae	Eubacteriales	Clostridia	Firmicutes	Bacteria	Human	479834	Yes	Host-associated	Human	Unclassified	Unclassified	Gram+	Obligate anaerobe	Motile
Clostridioides_difficile_QCD_63q42	Clostridioides difficile QCD-63q42	Clostridioides difficile	Clostridioides	Peptostreptococcaceae	Eubacteriales	Clostridia	Firmicutes	Bacteria	Human	479831	Yes	Host-associated	Human	Unclassified	Unclassified	Gram+	Obligate anaerobe	Motile
Clostridioides_difficile_QCD_66c26	Clostridioides difficile QCD-66c26	Clostridioides difficile	Clostridioides	Peptostreptococcaceae	Eubacteriales	Clostridia	Firmicutes	Bacteria	Human	455631	Yes	Host-associated	Human	Unclassified	Unclassified	Gram+	Obligate anaerobe	Motile
Clostridioides_difficile_QCD_76w55	Clostridioides difficile QCD-76w55	Clostridioides difficile	Clostridioides	Peptostreptococcaceae	Eubacteriales	Clostridia	Firmicutes	Bacteria	Human	479832	Yes	Host-associated	Human	Unclassified	Unclassified	Gram+	Obligate anaerobe	Motile
Clostridioides_difficile_QCD_97b34	Clostridioides difficile QCD-97b34	Clostridioides difficile	Clostridioides	Peptostreptococcaceae	Eubacteriales	Clostridia	Firmicutes	Bacteria	Human	479833	Yes	Host-associated	Human	Unclassified	Unclassified	Gram+	Obligate anaerobe	Motile
Clostridioides_mangenotii_LM2	Clostridioides mangenotii LM2	Clostridioides mangenotii	Clostridioides	Peptostreptococcaceae	Eubacteriales	Clostridia	Firmicutes	Bacteria	Mouse	1392497	Yes	Host-associated	Mammals	Large intestine	Digestive system	Gram+
Clostridioides_mangenotii_TR	Clostridioides mangenotii TR	Clostridioides mangenotii	Clostridioides	Peptostreptococcaceae	Eubacteriales	Clostridia	Firmicutes	Bacteria	Mouse	1408823	Yes					Gram+
Clostridium_acetobutylicum_ATCC_824	Clostridium acetobutylicum ATCC 824	Clostridium acetobutylicum	Clostridium	Clostridiaceae	Eubacteriales	Clostridia	Firmicutes	Bacteria	Human	272562	Yes	Environmental	Terrestrial	Unclassified	Soil	Gram+	Obligate anaerobe	Motile
Clostridium_acetobutylicum_DSM_1731	Clostridium acetobutylicum DSM 1731	Clostridium acetobutylicum	Clostridium	Clostridiaceae	Eubacteriales	Clostridia	Firmicutes	Bacteria	Human	991791	Yes					Gram+	Obligate anaerobe	Motile
Clostridium_acetobutylicum_EA_2018	Clostridium acetobutylicum EA 2018	Clostridium acetobutylicum	Clostridium	Clostridiaceae	Eubacteriales	Clostridia	Firmicutes	Bacteria	Human	863638	Yes					Gram+	Obligate anaerobe	Motile
Clostridium_aerotolerans_DSM_5434	[Clostridium] aerotolerans DSM 5434	Lacrimispora aerotolerans	Lacrimispora	Lachnospiraceae	Eubacteriales	Clostridia	Firmicutes	Bacteria	Mouse	1410651	Yes	Host-associated	Mammals	Foregut	Digestive system	Gram+	Anaerobe	Motile
Clostridium_amazonitimonense_MGYG_HGUT_01477	Clostridium amazonitimonense	Clostridium amazonitimonense	Clostridium	Clostridiaceae	Eubacteriales	Clostridia	Firmicutes	Bacteria	Human	1499689	Yes					Gram+	Obligate anaerobe
Clostridium_asparagiforme_DSM_15981	[Clostridium] asparagiforme DSM 15981	Enterocloster asparagiformis	Enterocloster	Lachnospiraceae	Eubacteriales	Clostridia	Firmicutes	Bacteria	Human	518636	Yes	Host-associated	Human	Large intestine	Digestive system	Gram+	Obligate anaerobe	Motile
Clostridium_baratii_796_15	Clostridium baratii	Clostridium baratii	Clostridium	Clostridiaceae	Eubacteriales	Clostridia	Firmicutes	Bacteria	Human	1561						Gram+	Obligate anaerobe
Clostridium_baratii_ERR1022470	Clostridium baratii	Clostridium baratii	Clostridium	Clostridiaceae	Eubacteriales	Clostridia	Firmicutes	Bacteria	Human	1561						Gram+	Obligate anaerobe
Clostridium_baratii_str_Sullivan	Clostridium baratii str. Sullivan	Clostridium baratii	Clostridium	Clostridiaceae	Eubacteriales	Clostridia	Firmicutes	Bacteria	Human	1415775	Yes					Gram+	Obligate anaerobe
Clostridium_bartlettii_DSM_16795	Intestinibacter bartlettii DSM 16795	Intestinibacter bartlettii	Intestinibacter	Peptostreptococcaceae	Eubacteriales	Clostridia	Firmicutes	Bacteria	Human	445973	Yes	Host-associated	Human	Large intestine	Digestive system	Gram+	Anaerobe	Motile
Clostridium_beijerinckii_G117	Clostridium beijerinckii G117	Clostridium beijerinckii	Clostridium	Clostridiaceae	Eubacteriales	Clostridia	Firmicutes	Bacteria	Human	1200349	Yes	Environmental	Terrestrial	Unclassified	Soil	Gram+	Obligate anaerobe
Clostridium_beijerinckii_NCIMB_8052	Clostridium beijerinckii NCIMB 8052	Clostridium beijerinckii	Clostridium	Clostridiaceae	Eubacteriales	Clostridia	Firmicutes	Bacteria	Human	290402	Yes	Engineered	Food production	Unclassified	Unclassified	Gram+	Obligate anaerobe	Motile
Clostridium_bifermentans_ATCC_19299	Paraclostridium bifermentans ATCC 19299	Paraclostridium bifermentans	Paraclostridium	Clostridiaceae	Eubacteriales	Clostridia	Firmicutes	Bacteria	Human	1233170	Yes					Gram+
Clostridium_boliviensis_ERR171272	Clostridium boliviensis	Clostridium boliviensis	Clostridium	Clostridiaceae	Eubacteriales	Clostridia	Firmicutes	Bacteria	Human	318465						Gram+	Anaerobe
Clostridium_bolteae_90A5	Enterocloster bolteae 90A5	Enterocloster bolteae	Enterocloster	Lachnospiraceae	Eubacteriales	Clostridia	Firmicutes	Bacteria	Human	997893	Yes	Host-associated	Human	Unclassified	Unclassified	Gram+	Obligate anaerobe
Clostridium_bolteae_90A9	Enterocloster bolteae 90A9	Enterocloster bolteae	Enterocloster	Lachnospiraceae	Eubacteriales	Clostridia	Firmicutes	Bacteria	Human	997894	Yes	Host-associated	Human	Unclassified	Unclassified	Gram+	Obligate anaerobe
Clostridium_bolteae_90B3	Enterocloster bolteae 90B3	Enterocloster bolteae	Enterocloster	Lachnospiraceae	Eubacteriales	Clostridia	Firmicutes	Bacteria	Human	997895	Yes	Host-associated	Human	Unclassified	Unclassified	Gram+	Obligate anaerobe
Clostridium_bolteae_90B7	Enterocloster bolteae 90B7	Enterocloster bolteae	Enterocloster	Lachnospiraceae	Eubacteriales	Clostridia	Firmicutes	Bacteria	Human	997896	Yes	Host-associated	Human	Unclassified	Unclassified	Gram+	Obligate anaerobe
Clostridium_bolteae_90B8	Enterocloster bolteae 90B8	Enterocloster bolteae	Enterocloster	Lachnospiraceae	Eubacteriales	Clostridia	Firmicutes	Bacteria	Human	997897	Yes	Host-associated	Human	Unclassified	Unclassified	Gram+	Obligate anaerobe
Clostridium_bolteae_ATCC_BAA_613	Enterocloster bolteae ATCC BAA-613	Enterocloster bolteae	Enterocloster	Lachnospiraceae	Eubacteriales	Clostridia	Firmicutes	Bacteria	Human	411902	Yes	Host-associated	Human	Large intestine	Digestive system	Gram+	Obligate anaerobe	Motile
Clostridium_bolteae_WAL_14578	Enterocloster bolteae WAL-14578	Enterocloster bolteae	Enterocloster	Lachnospiraceae	Eubacteriales	Clostridia	Firmicutes	Bacteria	Human	742732						Gram+
Clostridium_botulinum_A_str_ATCC_19397	Clostridium botulinum A str. ATCC 19397	Clostridium botulinum	Clostridium	Clostridiaceae	Eubacteriales	Clostridia	Firmicutes	Bacteria	Human	441770	Yes	Engineered	Lab synthesis	Unclassified	Unclassified	Gram+	Obligate anaerobe	Motile
Clostridium_botulinum_A_str_ATCC_3502	Clostridium botulinum A str. ATCC 3502	Clostridium botulinum	Clostridium	Clostridiaceae	Eubacteriales	Clostridia	Firmicutes	Bacteria	Human	413999	Yes	Engineered	Food production	Unclassified	Unclassified	Gram+	Obligate anaerobe	Motile
Clostridium_botulinum_A_str_Hall	Clostridium botulinum A str. Hall	Clostridium botulinum	Clostridium	Clostridiaceae	Eubacteriales	Clostridia	Firmicutes	Bacteria	Human	441771	Yes	Host-associated	Human	Unclassified	Unclassified	Gram+	Obligate anaerobe	Motile
Clostridium_botulinum_A2_str_Kyoto	Clostridium botulinum A2 str. Kyoto	Clostridium botulinum	Clostridium	Clostridiaceae	Eubacteriales	Clostridia	Firmicutes	Bacteria	Human	536232	Yes	Host-associated	Human	Unclassified	Unclassified	Gram+	Obligate anaerobe	Motile
Clostridium_botulinum_A3_str_Loch_Maree	Clostridium botulinum A3 str. Loch Maree	Clostridium botulinum	Clostridium	Clostridiaceae	Eubacteriales	Clostridia	Firmicutes	Bacteria	Human	498214	Yes	Host-associated	Birds	Unclassified	Digestive system	Gram+	Obligate anaerobe	Motile
Clostridium_botulinum_B_str_Eklund_17B	Clostridium botulinum B str. Eklund 17B (NRP	Clostridium botulinum	Clostridium	Clostridiaceae	Eubacteriales	Clostridia	Firmicutes	Bacteria	Human	508765						Gram+	Obligate anaerobe
Clostridium_botulinum_B1_str_Okra	Clostridium botulinum B1 str. Okra	Clostridium botulinum	Clostridium	Clostridiaceae	Eubacteriales	Clostridia	Firmicutes	Bacteria	Human	498213	Yes	Engineered	Food production	Unclassified	Unclassified	Gram+	Obligate anaerobe	Motile
Clostridium_botulinum_Ba4_str_657	Clostridium botulinum Ba4 str. 657	Clostridium botulinum	Clostridium	Clostridiaceae	Eubacteriales	Clostridia	Firmicutes	Bacteria	Human	515621	Yes	Host-associated	Human	Unclassified	Unclassified	Gram+	Obligate anaerobe	Motile
Clostridium_botulinum_Bf	Clostridium botulinum Bf	Clostridium botulinum	Clostridium	Clostridiaceae	Eubacteriales	Clostridia	Firmicutes	Bacteria	Human	445336	Yes	Host-associated	Human	Unclassified	Unclassified	Gram+	Obligate anaerobe	Motile
Clostridium_botulinum_BKT015925	Clostridium botulinum BKT015925	Clostridium botulinum	Clostridium	Clostridiaceae	Eubacteriales	Clostridia	Firmicutes	Bacteria	Human	929506	Yes	Host-associated	Birds	Unclassified	Unclassified	Gram+	Obligate anaerobe	Motile
Clostridium_botulinum_C_str_Eklund	Clostridium botulinum C str. Eklund	Clostridium botulinum	Clostridium	Clostridiaceae	Eubacteriales	Clostridia	Firmicutes	Bacteria	Human	445337	Yes					Gram+	Obligate anaerobe	Motile
Clostridium_botulinum_CB11_1_1	Clostridium botulinum CB11/1-1	Clostridium botulinum	Clostridium	Clostridiaceae	Eubacteriales	Clostridia	Firmicutes	Bacteria	Human	1289590	Yes	Host-associated	Fish	Unclassified	Unclassified	Gram+	Obligate anaerobe
Clostridium_botulinum_CDC66177	Clostridium botulinum CDC66177	Clostridium botulinum	Clostridium	Clostridiaceae	Eubacteriales	Clostridia	Firmicutes	Bacteria	Human	1221327	Yes	Environmental	Terrestrial	Unclassified	Soil	Gram+	Obligate anaerobe
Clostridium_botulinum_D_str_1873	Clostridium botulinum D str. 1873	Clostridium botulinum	Clostridium	Clostridiaceae	Eubacteriales	Clostridia	Firmicutes	Bacteria	Human	592027	Yes	Engineered	Food production	Unclassified	Unclassified	Gram+	Obligate anaerobe	Motile
Clostridium_botulinum_E1_str_BoNT_E_Beluga	Clostridium botulinum E1 str. 'BoNT E Beluga'	Clostridium botulinum	Clostridium	Clostridiaceae	Eubacteriales	Clostridia	Firmicutes	Bacteria	Human	536233	Yes	Engineered	Food production	Unclassified	Unclassified	Gram+	Obligate anaerobe	Motile
Clostridium_botulinum_E3_str_Alaska_E43	Clostridium botulinum E3 str. Alaska E43	Clostridium botulinum	Clostridium	Clostridiaceae	Eubacteriales	Clostridia	Firmicutes	Bacteria	Human	508767	Yes	Host-associated	Fish	Unclassified	Reproductive system	Gram+	Obligate anaerobe	Motile
Clostridium_botulinum_F_str_230613	Clostridium botulinum F str. 230613	Clostridium botulinum	Clostridium	Clostridiaceae	Eubacteriales	Clostridia	Firmicutes	Bacteria	Human	758678	Yes	Host-associated	Unclassified	Unclassified	Unclassified	Gram+	Obligate anaerobe	Motile
Clostridium_botulinum_F_str_Langeland	Clostridium botulinum F str. Langeland	Clostridium botulinum	Clostridium	Clostridiaceae	Eubacteriales	Clostridia	Firmicutes	Bacteria	Human	441772	Yes	Engineered	Food production	Unclassified	Unclassified	Gram+	Obligate anaerobe	Motile
Clostridium_botulinum_H04402_065	Clostridium botulinum H04402 065	Clostridium botulinum	Clostridium	Clostridiaceae	Eubacteriales	Clostridia	Firmicutes	Bacteria	Human	941968	Yes	Host-associated	Human	Unclassified	Unclassified	Gram+	Obligate anaerobe	Motile
Clostridium_botulinum_NCTC_2916	Clostridium botulinum NCTC 2916	Clostridium botulinum	Clostridium	Clostridiaceae	Eubacteriales	Clostridia	Firmicutes	Bacteria	Human	445335	Yes	Host-associated	Unclassified	Unclassified	Unclassified	Gram+	Obligate anaerobe	Motile
Clostridium_butyricum_5521	Clostridium butyricum 5521	Clostridium butyricum	Clostridium	Clostridiaceae	Eubacteriales	Clostridia	Firmicutes	Bacteria	Human	447214	Yes	Host-associated	Human	Unclassified	Unclassified	Gram+	Obligate anaerobe	Motile
Clostridium_butyricum_60E_3	Clostridium butyricum 60E.3	Clostridium butyricum	Clostridium	Clostridiaceae	Eubacteriales	Clostridia	Firmicutes	Bacteria	Human	997898	Yes	Host-associated	Human	Unclassified	Unclassified	Gram+	Obligate anaerobe
Clostridium_butyricum_DKU_01	Clostridium butyricum DKU-01	Clostridium butyricum	Clostridium	Clostridiaceae	Eubacteriales	Clostridia	Firmicutes	Bacteria	Human	1306409	Yes	Host-associated	Human	Large intestine	Digestive system	Gram+	Obligate anaerobe
Clostridium_butyricum_DSM_10702	Clostridium butyricum DSM 10702	Clostridium butyricum	Clostridium	Clostridiaceae	Eubacteriales	Clostridia	Firmicutes	Bacteria	Human	1316931	Yes	Host-associated	Mammals	Unclassified	Digestive system	Gram+	Obligate anaerobe
Clostridium_butyricum_E4_str_BoNT_E_BL5262	Clostridium butyricum E4 str. BoNT E BL5262	Clostridium butyricum	Clostridium	Clostridiaceae	Eubacteriales	Clostridia	Firmicutes	Bacteria	Human	632245	Yes	Host-associated	Unclassified	Unclassified	Unclassified	Gram+	Obligate anaerobe	Motile
Clostridium_cadaveris_AGR2141	Clostridium cadaveris AGR2141	Clostridium cadaveris	Clostridium	Clostridiaceae	Eubacteriales	Clostridia	Firmicutes	Bacteria	Human	1280692	Yes					Gram+	Obligate anaerobe
Clostridium_celatum_DSM_1785	Clostridium celatum DSM 1785	Clostridium celatum	Clostridium	Clostridiaceae	Eubacteriales	Clostridia	Firmicutes	Bacteria	Human	545697	Yes	Host-associated	Human	Large intestine	Digestive system	Gram+	Obligate anaerobe	Motile
Clostridium_cellobioparum_DSM_1351	Ruminiclostridium cellobioparum DSM 1351 = ATCC 15832	Ruminiclostridium cellobioparum	Ruminiclostridium	Oscillospiraceae	Eubacteriales	Clostridia	Firmicutes	Bacteria	Human	1121303	Yes	Host-associated	Mammals	Foregut	Digestive system	Gram+	Anaerobe
Clostridium_chauvoei_JF4335	Clostridium chauvoei JF4335	Clostridium chauvoei	Clostridium	Clostridiaceae	Eubacteriales	Clostridia	Firmicutes	Bacteria	Mouse	1351755	Yes					Gram+	Obligate anaerobe
Clostridium_citroniae_WAL_17108	[Clostridium] citroniae WAL-17108	Enterocloster citroniae	Enterocloster	Lachnospiraceae	Eubacteriales	Clostridia	Firmicutes	Bacteria	Human	742733	Yes	Host-associated	Human	Large intestine	Digestive system	Gram+	Obligate anaerobe	Motile
Clostridium_clariflavum_DSM_19732	Acetivibrio clariflavus DSM 19732	Acetivibrio clariflavus	Acetivibrio	Oscillospiraceae	Eubacteriales	Clostridia	Firmicutes	Bacteria	Human	720554	Yes	Engineered	Wastewater	Unclassified	Unclassified	Gram+	Anaerobe	Nonmotile
Clostridium_clostridioforme_2_1_49FAA	[Clostridium] clostridioforme 2_1_49FAA	Enterocloster clostridioformis	Enterocloster	Lachnospiraceae	Eubacteriales	Clostridia	Firmicutes	Bacteria	Human	742735	Yes	Host-associated	Human	Large intestine	Digestive system	Gram+	Obligate anaerobe	Motile
Clostridium_clostridioforme_90A1	[Clostridium] clostridioforme 90A1	Enterocloster clostridioformis	Enterocloster	Lachnospiraceae	Eubacteriales	Clostridia	Firmicutes	Bacteria	Human	999403	Yes	Host-associated	Human	Unclassified	Unclassified	Gram+	Obligate anaerobe	Motile
Clostridium_clostridioforme_90A3	[Clostridium] clostridioforme 90A3	Enterocloster clostridioformis	Enterocloster	Lachnospiraceae	Eubacteriales	Clostridia	Firmicutes	Bacteria	Human	999404	Yes	Host-associated	Human	Unclassified	Unclassified	Gram+	Obligate anaerobe	Motile
Clostridium_clostridioforme_90A4	[Clostridium] clostridioforme 90A4	Enterocloster clostridioformis	Enterocloster	Lachnospiraceae	Eubacteriales	Clostridia	Firmicutes	Bacteria	Human	999405	Yes	Host-associated	Human	Unclassified	Unclassified	Gram+	Obligate anaerobe	Motile
Clostridium_clostridioforme_90A6	[Clostridium] clostridioforme 90A6	Enterocloster clostridioformis	Enterocloster	Lachnospiraceae	Eubacteriales	Clostridia	Firmicutes	Bacteria	Human	999406	Yes	Host-associated	Human	Unclassified	Unclassified	Gram+	Obligate anaerobe	Motile
Clostridium_clostridioforme_90A7	[Clostridium] clostridioforme 90A7	Enterocloster clostridioformis	Enterocloster	Lachnospiraceae	Eubacteriales	Clostridia	Firmicutes	Bacteria	Human	999407	Yes	Host-associated	Human	Unclassified	Unclassified	Gram+	Obligate anaerobe	Motile
Clostridium_clostridioforme_90A8	[Clostridium] clostridioforme 90A8	Enterocloster clostridioformis	Enterocloster	Lachnospiraceae	Eubacteriales	Clostridia	Firmicutes	Bacteria	Human	999408	Yes	Host-associated	Human	Unclassified	Unclassified	Gram+	Obligate anaerobe	Motile
Clostridium_clostridioforme_90B1	[Clostridium] clostridioforme 90B1	Enterocloster clostridioformis	Enterocloster	Lachnospiraceae	Eubacteriales	Clostridia	Firmicutes	Bacteria	Human	999409	Yes	Host-associated	Human	Unclassified	Unclassified	Gram+	Obligate anaerobe	Motile
Clostridium_clostridioforme_CM201	[Clostridium] clostridioforme CM201	Enterocloster clostridioformis	Enterocloster	Lachnospiraceae	Eubacteriales	Clostridia	Firmicutes	Bacteria	Human	999410	Yes	Host-associated	Human	Unclassified	Unclassified	Gram+	Obligate anaerobe	Motile
Clostridium_clostridioforme_YL32	Enterocloster clostridioformis	Lachnoclostridium clostridioforme	Enterocloster	Lachnospiraceae	Eubacteriales	Clostridia	Firmicutes	Bacteria	Human	1531						Gram+	Obligate anaerobe	Motile
Clostridium_cochlearium_NCTC13027	Clostridium cochlearium	Clostridium cochlearium	Clostridium	Clostridiaceae	Eubacteriales	Clostridia	Firmicutes	Bacteria	Mouse	1494						Gram+	Obligate anaerobe
Clostridium_cocleatum_ATCC_29902	[Clostridium] cocleatum	Clostridium cocleatum	Erysipelatoclostridium	Erysipelotrichaceae	Erysipelotrichales	Erysipelotrichia	Firmicutes	Bacteria	Mouse	69824	Yes	Host-associated	Mammals	Large intestine	Digestive system	Gram+	Anaerobe	Nonmotile
Clostridium_colicanis_209318	Clostridium colicanis 209318	Clostridium colicanis	Clostridium	Clostridiaceae	Eubacteriales	Clostridia	Firmicutes	Bacteria	Human	999411	Yes	Host-associated	Human	Unclassified	Unclassified	Gram+	Obligate anaerobe
Clostridium_colicanis_DSM_13634	Clostridium colicanis DSM 13634	Clostridium colicanis	Clostridium	Clostridiaceae	Eubacteriales	Clostridia	Firmicutes	Bacteria	Human	1121305	Yes					Gram+	Obligate anaerobe
Clostridium_culturomicsense_CL_6	Clostridium culturomicium	Clostridium sp. CL-6	Clostridium	Clostridiaceae	Eubacteriales	Clostridia	Firmicutes	Bacteria	Human	1499683						Gram+	Obligate anaerobe
Clostridium_dakarense_FF1	[Clostridium] dakarense	Romboutsia dakarense	Romboutsia	Peptostreptococcaceae	Eubacteriales	Clostridia	Firmicutes	Bacteria	Human	1301100	Yes					Gram+	Anaerobe	Motile
Clostridium_difficile_CD196	Clostridioides difficile CD196	Clostridioides difficile	Clostridioides	Peptostreptococcaceae	Eubacteriales	Clostridia	Firmicutes	Bacteria	Human	645462	Yes	Host-associated	Human	Unclassified	Unclassified	Gram+	Obligate anaerobe	Motile
Clostridium_difficile_NAP07	Clostridioides difficile NAP07	Clostridioides difficile	Clostridioides	Peptostreptococcaceae	Eubacteriales	Clostridia	Firmicutes	Bacteria	Human	525258	Yes	Host-associated	Human	Large intestine	Digestive system	Gram+	Obligate anaerobe	Motile
Clostridium_difficile_NAP08	Clostridioides difficile NAP08	Clostridioides difficile	Clostridioides	Peptostreptococcaceae	Eubacteriales	Clostridia	Firmicutes	Bacteria	Human	525259	Yes	Host-associated	Human	Large intestine	Digestive system	Gram+	Obligate anaerobe	Motile
Clostridium_difficile_R20291	Clostridioides difficile R20291	Clostridioides difficile	Clostridioides	Peptostreptococcaceae	Eubacteriales	Clostridia	Firmicutes	Bacteria	Human	645463	Yes	Engineered	Built environment	Unclassified	Unclassified	Gram+	Obligate anaerobe	Motile
Clostridium_disporicum_2789STDY5608827	Clostridium disporicum	Clostridium disporicum	Clostridium	Clostridiaceae	Eubacteriales	Clostridia	Firmicutes	Bacteria	Mouse	84024	Yes	Host-associated	Human	Large intestine	Digestive system	Gram+	Obligate anaerobe
Clostridium_fimetarium_DSM_9179	[Clostridium] fimetarium DSM 9179	[Clostridium] fimetarium	Lachnoclostridium	Lachnospiraceae	Eubacteriales	Clostridia	Firmicutes	Bacteria	Mouse	1121311						Gram+	Anaerobe
Clostridium_glycolicum_ATCC_14880	Terrisporobacter glycolicus ATCC 14880 = DSM 1288	Terrisporobacter glycolicus	Terrisporobacter	Peptostreptococcaceae	Eubacteriales	Clostridia	Firmicutes	Bacteria	Human	1121315	Yes	Environmental	Terrestrial	Unclassified	Soil	Gram+	Anaerobe	Motile
Clostridium_hathewayi_12489931	Hungatella hathewayi 12489931	Hungatella hathewayi	Hungatella	Clostridiaceae	Eubacteriales	Clostridia	Firmicutes	Bacteria	Human	999412	Yes	Host-associated	Human	Unclassified	Unclassified	Gram+	Obligate anaerobe
Clostridium_hathewayi_DSM_13479	Hungatella hathewayi DSM 13479	Hungatella hathewayi	Hungatella	Clostridiaceae	Eubacteriales	Clostridia	Firmicutes	Bacteria	Human	566550	Yes	Host-associated	Human	Large intestine	Digestive system	Gram+	Obligate anaerobe	Motile
Clostridium_hathewayi_WAL_18680	Hungatella hathewayi WAL-18680	Hungatella hathewayi	Hungatella	Clostridiaceae	Eubacteriales	Clostridia	Firmicutes	Bacteria	Human	742737	Yes	Host-associated	Human	Large intestine	Digestive system	Gram+	Obligate anaerobe	Motile
Clostridium_hiranonis_TO_931_DSM_13275	[Clostridium] hiranonis DSM 13275	Peptacetobacter hiranonis	Peptacetobacter	Peptostreptococcaceae	Eubacteriales	Clostridia	Firmicutes	Bacteria	Human	500633	Yes	Host-associated	Human	Large intestine	Digestive system	Gram+	Anaerobe	Motile
Clostridium_hylemonae_DSM_15053	[Clostridium] hylemonae DSM 15053	[Clostridium] hylemonae	Lachnoclostridium	Lachnospiraceae	Eubacteriales	Clostridia	Firmicutes	Bacteria	Human	553973	Yes	Host-associated	Human	Large intestine	Digestive system	Gram+	Anaerobe	Motile
Clostridium_ihumii_AP5	Clostridium ihumii AP5	Clostridium ihumii	Clostridium	Clostridiaceae	Eubacteriales	Clostridia	Firmicutes	Bacteria	Human	1211817	Yes	Host-associated	Human	Large intestine	Digestive system	Gram+	Obligate anaerobe
Clostridium_indolis_DSM_755	[Clostridium] indolis DSM 755	Lacrimispora indolis	Lacrimispora	Lachnospiraceae	Eubacteriales	Clostridia	Firmicutes	Bacteria	Human	1304881	Yes	Environmental	Terrestrial	Unclassified	Soil	Gram+	Anaerobe	Motile
Clostridium_innocuum_2959	[Clostridium] innocuum 2959	[Clostridium] innocuum	Erysipelatoclostridium	Erysipelotrichaceae	Erysipelotrichales	Erysipelotrichia	Firmicutes	Bacteria	Human	999413	Yes	Host-associated	Human	Unclassified	Unclassified	Gram+	Anaerobe	Nonmotile
Clostridium_innocuum_I46	[Clostridium] innocuum	Erysipelatoclostridium innocuum	Erysipelatoclostridium	Erysipelotrichaceae	Erysipelotrichales	Erysipelotrichia	Firmicutes	Bacteria	Human	1522						Gram+	Anaerobe	Nonmotile
Clostridium_isatidis_DSM_15098	Clostridium isatidis	Clostridium isatidis	Clostridium	Clostridiaceae	Eubacteriales	Clostridia	Firmicutes	Bacteria	Mouse	182773						Gram+	Obligate anaerobe
Clostridium_jeddahense_JCD	Clostridium jeddahense	Clostridium jeddahense	Clostridium	Clostridiaceae	Eubacteriales	Clostridia	Firmicutes	Bacteria	Human	1414721	Yes	Host-associated	Human	Intestine	Digestive system	Gram+	Obligate anaerobe
Clostridium_jeddahtimonense_CL_2	Clostridium jeddahitimonense	Clostridium sp. CL-2	Clostridium	Clostridiaceae	Eubacteriales	Clostridia	Firmicutes	Bacteria	Human	1499684						Gram+	Obligate anaerobe
Clostridium_lavalense_NLAE_zl_G277	Enterocloster lavalensis	Lachnoclostridium lavalense	Enterocloster	Lachnospiraceae	Eubacteriales	Clostridia	Firmicutes	Bacteria	Mouse	460384	Yes					Gram+	Anaerobe	Motile
Clostridium_leptum_DSM_753	[Clostridium] leptum DSM 753	[Clostridium] leptum	unclassified Ruminococcaceae	Oscillospiraceae	Eubacteriales	Clostridia	Firmicutes	Bacteria	Human	428125	Yes	Host-associated	Human	Large intestine	Digestive system	Gram+	Anaerobe	Motile
Clostridium_massilioamazoniensis_ND2	Clostridium massiliamazoniense	Clostridium sp. ND2	Clostridium	Clostridiaceae	Eubacteriales	Clostridia	Firmicutes	Bacteria	Human	1347366						Gram+	Obligate anaerobe
Clostridium_mediterraneense_Marseille_P2434	Clostridium mediterraneense Marseille_P2434	Clostridium mediterraneense	Clostridium	Clostridiaceae	Eubacteriales	Clostridia	Firmicutes	Bacteria	Human	1805472						Gram+
Clostridium_methoxybenzovorans_SR3	[Clostridium] methoxybenzovorans SR3	[Clostridium] methoxybenzovorans	Lachnoclostridium	Lachnospiraceae	Eubacteriales	Clostridia	Firmicutes	Bacteria	Human	1286820	Yes					Gram+	Obligate anaerobe	Nonmotile
Clostridium_methylpentosum_R2_DSM_5476	[Clostridium] methylpentosum DSM 5476	[Clostridium] methylpentosum	unclassified Ruminococcaceae	Oscillospiraceae	Eubacteriales	Clostridia	Firmicutes	Bacteria	Human	537013	Yes	Host-associated	Human	Large intestine	Digestive system	Gram+	Obligate anaerobe	Motile
Clostridium_nexile_DSM_1787	Tyzzerella nexilis DSM 1787	Tyzzerella nexilis	Tyzzerella	Lachnospiraceae	Eubacteriales	Clostridia	Firmicutes	Bacteria	Human	500632	Yes	Host-associated	Human	Large intestine	Digestive system	Gram+	Anaerobe	Motile
Clostridium_niameyense_DSM_100441	Clostridium niameyense DSM_100441	Clostridium niameyense	Clostridium	Clostridiaceae	Eubacteriales	Clostridia	Firmicutes	Bacteria	Human	1622073						Gram+
Clostridium_papyrosolvens_C7	Ruminiclostridium papyrosolvens C7	Ruminiclostridium papyrosolvens	Ruminiclostridium	Oscillospiraceae	Eubacteriales	Clostridia	Firmicutes	Bacteria	Mouse	1330534	Yes	Environmental	Aquatic	Pond	Freshwater	Gram+	Anaerobe
Clostridium_papyrosolvens_DSM_2782	Ruminiclostridium papyrosolvens DSM 2782	Ruminiclostridium papyrosolvens	Ruminiclostridium	Oscillospiraceae	Eubacteriales	Clostridia	Firmicutes	Bacteria	Mouse	588581	Yes	Environmental	Aquatic	Intertidal zone	Marine	Gram+	Anaerobe	Motile
Clostridium_paraputrificum_AGR2156	Clostridium paraputrificum AGR2156	Clostridium paraputrificum	Clostridium	Clostridiaceae	Eubacteriales	Clostridia	Firmicutes	Bacteria	Human	1280689	Yes					Gram+	Obligate anaerobe
Clostridium_paraputrificum_ERR1022469	Clostridium paraputrificum	Clostridium paraputrificum	Clostridium	Clostridiaceae	Eubacteriales	Clostridia	Firmicutes	Bacteria	Human	29363						Gram+	Obligate anaerobe
Clostridium_pasteurianum_BC1	Clostridium pasteurianum BC1	Clostridium pasteurianum	Clostridium	Clostridiaceae	Eubacteriales	Clostridia	Firmicutes	Bacteria	Human	86416	Yes	Environmental	Terrestrial	Mine	Geologic	Gram+	Obligate anaerobe	Motile
Clostridium_pasteurianum_DSM_525_ATCC_6013	Clostridium pasteurianum DSM 525 = ATCC 6013	Clostridium pasteurianum	Clostridium	Clostridiaceae	Eubacteriales	Clostridia	Firmicutes	Bacteria	Human	1262449						Gram+	Obligate anaerobe
Clostridium_perfringens_ATCC_13124	Clostridium perfringens ATCC 13124	Clostridium perfringens	Clostridium	Clostridiaceae	Eubacteriales	Clostridia	Firmicutes	Bacteria	Human	195103	Yes	Host-associated	Mammals	Unclassified	Unclassified	Gram+	Obligate anaerobe	Motile
Clostridium_perfringens_B_str_ATCC_3626	Clostridium perfringens B str. ATCC 3626	Clostridium perfringens	Clostridium	Clostridiaceae	Eubacteriales	Clostridia	Firmicutes	Bacteria	Human	451754	Yes	Host-associated	Mammals	Unclassified	Digestive system	Gram+	Obligate anaerobe	Motile
Clostridium_perfringens_C_str_JGS1495	Clostridium perfringens C str. JGS1495	Clostridium perfringens	Clostridium	Clostridiaceae	Eubacteriales	Clostridia	Firmicutes	Bacteria	Human	445334	Yes	Host-associated	Unclassified	Unclassified	Unclassified	Gram+	Obligate anaerobe	Motile
Clostridium_perfringens_CPE_str_F4969	Clostridium perfringens CPE str. F4969	Clostridium perfringens	Clostridium	Clostridiaceae	Eubacteriales	Clostridia	Firmicutes	Bacteria	Human	451756	Yes	Host-associated	Unclassified	Unclassified	Unclassified	Gram+	Obligate anaerobe	Motile
Clostridium_perfringens_D_str_JGS1721	Clostridium perfringens D str. JGS1721	Clostridium perfringens	Clostridium	Clostridiaceae	Eubacteriales	Clostridia	Firmicutes	Bacteria	Human	488537	Yes	Host-associated	Unclassified	Unclassified	Unclassified	Gram+	Obligate anaerobe	Motile
Clostridium_perfringens_E_str_JGS1987	Clostridium perfringens E str. JGS1987	Clostridium perfringens	Clostridium	Clostridiaceae	Eubacteriales	Clostridia	Firmicutes	Bacteria	Human	451755	Yes	Host-associated	Unclassified	Unclassified	Unclassified	Gram+	Obligate anaerobe	Motile
Clostridium_perfringens_F262	Clostridium perfringens F262	Clostridium perfringens	Clostridium	Clostridiaceae	Eubacteriales	Clostridia	Firmicutes	Bacteria	Human	883064	Yes	Host-associated	Mammals	Unclassified	Unclassified	Gram+	Obligate anaerobe	Motile
Clostridium_perfringens_NCTC_8239	Clostridium perfringens NCTC 8239	Clostridium perfringens	Clostridium	Clostridiaceae	Eubacteriales	Clostridia	Firmicutes	Bacteria	Human	451757	Yes	Engineered	Food production	Unclassified	Unclassified	Gram+	Obligate anaerobe	Motile
Clostridium_perfringens_SM101	Clostridium perfringens SM101	Clostridium perfringens	Clostridium	Clostridiaceae	Eubacteriales	Clostridia	Firmicutes	Bacteria	Human	289380	Yes	Engineered	Food production	Unclassified	Unclassified	Gram+	Obligate anaerobe	Motile
Clostridium_perfringens_str_13	Clostridium perfringens str. 13	Clostridium perfringens	Clostridium	Clostridiaceae	Eubacteriales	Clostridia	Firmicutes	Bacteria	Human	195102	Yes	Environmental	Terrestrial	Unclassified	Soil	Gram+	Obligate anaerobe	Motile
Clostridium_perfringens_WAL_14572	Clostridium perfringens WAL-14572	Clostridium perfringens	Clostridium	Clostridiaceae	Eubacteriales	Clostridia	Firmicutes	Bacteria	Human	742739	Yes	Host-associated	Human	Large intestine	Digestive system	Gram+	Obligate anaerobe	Motile
Clostridium_phoceensis_DSM_100334	Clostridium phoceensis DSM 100334	Clostridium phoceensis	Clostridium	Clostridiaceae	Eubacteriales	Clostridia	Firmicutes	Bacteria	Human	1650661						Gram+
Clostridium_polynesiense_MS1	Clostridium polynesiense	Clostridium polynesiense	Clostridium	Clostridiaceae	Eubacteriales	Clostridia	Firmicutes	Bacteria	Human	1325933	Yes	Host-associated	Human	Unclassified	Unclassified	Gram+	Obligate anaerobe
Clostridium_polysaccharolyticum_DSM_1801	[Clostridium] polysaccharolyticum DSM 1801	[Clostridium] polysaccharolyticum	Lachnoclostridium	Lachnospiraceae	Eubacteriales	Clostridia	Firmicutes	Bacteria	Mouse	1121329						Gram+	Anaerobe
Clostridium_ramosum_VPI_0427_DSM_1402	Erysipelatoclostridium ramosum	Erysipelatoclostridium ramosum	Erysipelatoclostridium	Erysipelotrichaceae	Erysipelotrichales	Erysipelotrichia	Firmicutes	Bacteria	Human	1547						Gram+
Clostridium_saccharogumia_DSM_17460	[Clostridium] saccharogumia DSM 17460	[Clostridium] saccharogumia	Erysipelatoclostridium	Erysipelotrichaceae	Erysipelotrichales	Erysipelotrichia	Firmicutes	Bacteria	Human	1121333	Yes	Host-associated	Human	Large intestine	Digestive system	Gram+	Anaerobe
Clostridium_saccharolyticum_WM1	[Clostridium] saccharolyticum WM1	Lacrimispora saccharolytica	Lacrimispora	Lachnospiraceae	Eubacteriales	Clostridia	Firmicutes	Bacteria	Mouse	610130	Yes	Engineered	Wastewater	Unclassified	Unclassified	Gram+	Anaerobe	Motile
Clostridium_saccharoperbutylacetonicum_N1_4_HMT	Clostridium saccharoperbutylacetonicum N1-4(HMT	Clostridium saccharoperbutylacetonicum	Clostridium	Clostridiaceae	Eubacteriales	Clostridia	Firmicutes	Bacteria	Human	931276	Yes	Engineered	Lab synthesis	Unclassified	Unclassified	Gram+	Obligate anaerobe
Clostridium_sartagoforme_AAU1	Clostridium sartagoforme AAU1	Clostridium sartagoforme	Clostridium	Clostridiaceae	Eubacteriales	Clostridia	Firmicutes	Bacteria	Human	1202534	Yes	Host-associated	Mammals	Unclassified	Unclassified	Gram+	Obligate anaerobe
Clostridium_saudiense_JCC	Clostridium saudiense	Clostridium saudiense	Clostridium	Clostridiaceae	Eubacteriales	Clostridia	Firmicutes	Bacteria	Human	1414720						Gram+	Obligate anaerobe
Clostridium_scindens_ATCC_35704	[Clostridium] scindens ATCC 35704	[Clostridium] scindens	Lachnoclostridium	Lachnospiraceae	Eubacteriales	Clostridia	Firmicutes	Bacteria	Human	411468	Yes	Host-associated	Human	Large intestine	Digestive system	Gram+	Anaerobe	Motile
Clostridium_senegalense_JC122	Clostridium senegalense JC122	Clostridium senegalense	Clostridium	Clostridiaceae	Eubacteriales	Clostridia	Firmicutes	Bacteria	Human	1033737	Yes	Host-associated	Human	Large intestine	Digestive system	Gram+	Obligate anaerobe	Motile
Clostridium_sordellii_ATCC_9714	Paeniclostridium sordellii ATCC 9714	Paeniclostridium sordellii	Paeniclostridium	Peptostreptococcaceae	Eubacteriales	Clostridia	Firmicutes	Bacteria	Human	1292036	Yes					Gram+	Anaerobe
Clostridium_sp_7_2_43FAA	Clostridium sp. 7_2_43FAA	Clostridium sp. 7_2_43FAA	Clostridium	Clostridiaceae	Eubacteriales	Clostridia	Firmicutes	Bacteria	Human	457396	Yes	Host-associated	Human	Large intestine	Digestive system	Gram+	Obligate anaerobe	Motile
Clostridium_sp_7_3_54FAA	Clostridium sp. 7_3_54FAA	Clostridium sp. 7_3_54FAA	Clostridium	Clostridiaceae	Eubacteriales	Clostridia	Firmicutes	Bacteria	Human	665940	Yes	Host-associated	Human	Unclassified	Digestive system	Gram+	Obligate anaerobe	Motile
Clostridium_sp_ASF356	Clostridium sp. MD294	Clostridium sp. ASF356	Clostridium	Clostridiaceae	Eubacteriales	Clostridia	Firmicutes	Bacteria	Human	97138	Yes	Host-associated	Mammals	Large intestine	Digestive system	Gram+	Obligate anaerobe
Clostridium_sp_AT4	Clostridium sp. AT4	Clostridium sp. AT4	Clostridium	Clostridiaceae	Eubacteriales	Clostridia	Firmicutes	Bacteria	Human	1720194						Gram+
Clostridium_sp_ATCC_29733	Clostridium sp. ATCC 29733	Clostridium sp. ATCC 29733	Clostridium	Clostridiaceae	Eubacteriales	Clostridia	Firmicutes	Bacteria	Human	1507						Gram+
Clostridium_sp_ATCC_BAA_442	Clostridium sp. ATCC BAA-442	Clostridium sp. ATCC BAA-442	Clostridium	Clostridiaceae	Eubacteriales	Clostridia	Firmicutes	Bacteria	Human	649724	Yes	Host-associated	Human	Large intestine	Digestive system	Gram+	Obligate anaerobe	Motile
Clostridium_sp_BNL1100	Clostridium sp. BNL1100	Clostridium sp. BNL1100	Clostridium	Clostridiaceae	Eubacteriales	Clostridia	Firmicutes	Bacteria	Human	755731	Yes					Gram+	Obligate anaerobe	Motile
Clostridium_sp_D5	Clostridium sp. D5	Clostridium sp. D5	Clostridium	Clostridiaceae	Eubacteriales	Clostridia	Firmicutes	Bacteria	Human	556261	Yes	Host-associated	Human	Large intestine	Digestive system	Gram+	Obligate anaerobe	Motile
Clostridium_sp_DL_VIII	Clostridium sp. DL-VIII	Clostridium sp. DL-VIII	Clostridium	Clostridiaceae	Eubacteriales	Clostridia	Firmicutes	Bacteria	Human	641107	Yes					Gram+	Obligate anaerobe	Motile
Clostridium_sp_HGF2	Clostridium sp. HGF2	Clostridium sp. HGF2	Clostridium	Clostridiaceae	Eubacteriales	Clostridia	Firmicutes	Bacteria	Human	908340	Yes	Host-associated	Human	Unclassified	Unclassified	Gram+	Obligate anaerobe
Clostridium_sp_KLE_1755	Clostridium sp. KLE 1755	Clostridium sp. KLE 1755	Clostridium	Clostridiaceae	Eubacteriales	Clostridia	Firmicutes	Bacteria	Human	1226325	Yes	Host-associated	Human	Large intestine	Digestive system	Gram+	Obligate anaerobe
Clostridium_sp_L2_50	Clostridium sp. L2-50	Clostridium sp. L2-50	Clostridium	Clostridiaceae	Eubacteriales	Clostridia	Firmicutes	Bacteria	Human	411489	Yes	Host-associated	Human	Large intestine	Digestive system	Gram+	Obligate anaerobe	Motile
Clostridium_sp_M62_1	Clostridium sp. M62/1	Clostridium sp. M62/1	Clostridium	Clostridiaceae	Eubacteriales	Clostridia	Firmicutes	Bacteria	Human	411486	Yes	Host-associated	Human	Large intestine	Digestive system	Gram+	Obligate anaerobe	Motile
Clostridium_sp_Marseille_P2538	Clostridium sp. Marseille-P2538	Clostridium sp. Marseille-P2538	Clostridium	Clostridiaceae	Eubacteriales	Clostridia	Firmicutes	Bacteria	Human	1816694						Gram+
Clostridium_sp_Marseille_P299	Clostridium sp. Marseille-P299	Clostridium sp. Marseille-P299	Clostridium	Clostridiaceae	Eubacteriales	Clostridia	Firmicutes	Bacteria	Human	1805477						Gram+
Clostridium_sp_MSTE9	Clostridium sp. MSTE9	Clostridium sp. MSTE9	Clostridium	Clostridiaceae	Eubacteriales	Clostridia	Firmicutes	Bacteria	Human	1105031	Yes	Host-associated	Human	Unclassified	Unclassified	Gram+	Obligate anaerobe
Clostridium_sp_SS2_1	Clostridium sp. SS2/1	Clostridium sp. SS2/1	Clostridium	Clostridiaceae	Eubacteriales	Clostridia	Firmicutes	Bacteria	Human	411484	Yes	Host-associated	Human	Large intestine	Digestive system	Gram+	Obligate anaerobe	Motile
Clostridium_sp_SY8519	Clostridium sp. SY8519	Clostridium sp. SY8519	Clostridium	Clostridiaceae	Eubacteriales	Clostridia	Firmicutes	Bacteria	Human	1042156	Yes	Host-associated	Human	Unclassified	Digestive system	Gram+	Obligate anaerobe
Clostridium_sphenoides_JCM_1415	[Clostridium] sphenoides JCM 1415	Lacrimispora sphenoides	Lacrimispora	Lachnospiraceae	Eubacteriales	Clostridia	Firmicutes	Bacteria	Mouse	1297793	Yes					Gram+	Anaerobe
Clostridium_spiroforme_DSM_1552	[Clostridium] spiroforme DSM 1552	[Clostridium] spiroforme	Erysipelatoclostridium	Erysipelotrichaceae	Erysipelotrichales	Erysipelotrichia	Firmicutes	Bacteria	Human	428126	Yes	Host-associated	Human	Large intestine	Digestive system	Gram+	Anaerobe	Motile
Clostridium_sporogenes_ATCC_15579	Clostridium sporogenes ATCC 15579	Clostridium sporogenes	Clostridium	Clostridiaceae	Eubacteriales	Clostridia	Firmicutes	Bacteria	Human	471871	Yes	Host-associated	Human	Large intestine	Digestive system	Gram+	Obligate anaerobe	Motile
Clostridium_sporogenes_PA_3679	Clostridium sporogenes PA 3679	Clostridium sporogenes	Clostridium	Clostridiaceae	Eubacteriales	Clostridia	Firmicutes	Bacteria	Human	1075091	Yes	Engineered	Food production	Unclassified	Unclassified	Gram+	Obligate anaerobe
Clostridium_sporosphaeroides_DSM_1294	[Clostridium] sporosphaeroides DSM 1294	[Clostridium] sporosphaeroides	unclassified Ruminococcaceae	Oscillospiraceae	Eubacteriales	Clostridia	Firmicutes	Bacteria	Human	1121334	Yes	Host-associated	Unclassified	Unclassified	Unclassified	Gram+	Anaerobe
Clostridium_stercorarium_subsp_leptospartum_DSM_9219	Thermoclostridium stercorarium subsp. leptospartum DSM 9219	Thermoclostridium stercorarium	Thermoclostridium	Oscillospiraceae	Eubacteriales	Clostridia	Firmicutes	Bacteria	Human	1346611						Gram+	Anaerobe
Clostridium_stercorarium_subsp_stercorarium_DSM_8532	Thermoclostridium stercorarium subsp. stercorarium DSM 8532	Thermoclostridium stercorarium	Thermoclostridium	Oscillospiraceae	Eubacteriales	Clostridia	Firmicutes	Bacteria	Human	1121335	Yes	Engineered	Solid waste	Composting	Unknown material	Gram+	Anaerobe
Clostridium_stercorarium_subsp_thermolacticum_DSM_2910	Thermoclostridium stercorarium subsp. thermolacticum DSM 2910	Thermoclostridium stercorarium	Thermoclostridium	Oscillospiraceae	Eubacteriales	Clostridia	Firmicutes	Bacteria	Human	1121336						Gram+	Anaerobe
Clostridium_sticklandii_DSM_519	Acetoanaerobium sticklandii DSM 519	Acetoanaerobium sticklandii	Acetoanaerobium	Peptostreptococcaceae	Eubacteriales	Clostridia	Firmicutes	Bacteria	Human	499177						Gram+	Anaerobe	Motile
Clostridium_sulfidigenes_113A_c1	Clostridium sulfidigenes	Clostridium sulfidigenes	Clostridium	Clostridiaceae	Eubacteriales	Clostridia	Firmicutes	Bacteria	Mouse	318464	Yes					Gram+	Obligate anaerobe
Clostridium_symbiosum_ATCC_14940	[Clostridium] symbiosum ATCC 14940	[Clostridium] symbiosum	Lachnoclostridium	Lachnospiraceae	Eubacteriales	Clostridia	Firmicutes	Bacteria	Human	411472	Yes	Host-associated	Human	Large intestine	Digestive system	Gram+	Obligate anaerobe	Motile
Clostridium_symbiosum_WAL_14163	[Clostridium] symbiosum WAL-14163	[Clostridium] symbiosum	Lachnoclostridium	Lachnospiraceae	Eubacteriales	Clostridia	Firmicutes	Bacteria	Human	742740	Yes	Host-associated	Human	Large intestine	Digestive system	Gram+	Obligate anaerobe	Motile
Clostridium_symbiosum_WAL_14673	[Clostridium] symbiosum WAL-14673	[Clostridium] symbiosum	Lachnoclostridium	Lachnospiraceae	Eubacteriales	Clostridia	Firmicutes	Bacteria	Human	742741	Yes	Host-associated	Human	Large intestine	Digestive system	Gram+	Obligate anaerobe	Motile
Clostridium_tertium_Gcol_A43_Gcol_A43_1	Clostridium tertium	Clostridium tertium	Clostridium	Clostridiaceae	Eubacteriales	Clostridia	Firmicutes	Bacteria	Human	1559						Gram+	Obligate anaerobe
Clostridium_tyrobutyricum_DSM_2637	Clostridium tyrobutyricum DSM 2637 = ATCC 25755 = JCM 11008	Clostridium tyrobutyricum	Clostridium	Clostridiaceae	Eubacteriales	Clostridia	Firmicutes	Bacteria	Human	1121342	Yes	Host-associated	Plants	Unclassified	Unclassified	Gram+	Obligate anaerobe
Clostridium_tyrobutyricum_UC7086	Clostridium tyrobutyricum UC7086	Clostridium tyrobutyricum	Clostridium	Clostridiaceae	Eubacteriales	Clostridia	Firmicutes	Bacteria	Human	1212547	Yes	Engineered	Food production	Unclassified	Dairy products	Gram+	Obligate anaerobe
Clostridium_viride_DSM_6836	[Clostridium] viride DSM 6836	[Clostridium] viride	unclassified Ruminococcaceae	Oscillospiraceae	Eubacteriales	Clostridia	Firmicutes	Bacteria	Human	1121344	Yes	Engineered	Wastewater	Unclassified	Unclassified	Gram+	Anaerobe	Motile
Cohnella_laeviribosi_DSM_21336	Cohnella laeviribosi DSM 21336	Cohnella laeviribosi	Cohnella	Paenibacillaceae	Bacillales	Bacilli	Firmicutes	Bacteria	Mouse	1121346	Yes	Environmental	Terrestrial	Unclassified	Soil	Gram+
Colibacter_massiliensis_DSM_103304	Colibacter massiliensis DSM 103304	Colibacter massiliensis	Colibacter	Veillonellaceae	Veillonellales	Negativicutes	Firmicutes	Bacteria	Human	1852379						Gram+
Collinsella_aerofaciens_ATCC_25986	Collinsella aerofaciens ATCC 25986	Collinsella aerofaciens	Collinsella	Coriobacteriaceae	Coriobacteriales	Coriobacteriia	Actinobacteria	Bacteria	Human	411903	Yes	Host-associated	Human	Large intestine	Digestive system	Gram+	Anaerobe	Nonmotile
Collinsella_aerofaciens_ERR1022282	Collinsella aerofaciens	Collinsella aerofaciens	Collinsella	Coriobacteriaceae	Coriobacteriales	Coriobacteriia	Actinobacteria	Bacteria	Human	74426						Gram+	Anaerobe
Collinsella_aerofaciens_ERR1022300	Collinsella aerofaciens	Collinsella aerofaciens	Collinsella	Coriobacteriaceae	Coriobacteriales	Coriobacteriia	Actinobacteria	Bacteria	Human	74426						Gram+	Anaerobe
Collinsella_aerofaciens_ERR1022416	Collinsella aerofaciens	Collinsella aerofaciens	Collinsella	Coriobacteriaceae	Coriobacteriales	Coriobacteriia	Actinobacteria	Bacteria	Human	74426						Gram+	Anaerobe
Collinsella_aerofaciens_ERR1203940	Collinsella aerofaciens	Collinsella aerofaciens	Collinsella	Coriobacteriaceae	Coriobacteriales	Coriobacteriia	Actinobacteria	Bacteria	Human	74426						Gram+	Anaerobe
Collinsella_aerofaciens_ERR1204034	Collinsella aerofaciens	Collinsella aerofaciens	Collinsella	Coriobacteriaceae	Coriobacteriales	Coriobacteriia	Actinobacteria	Bacteria	Human	74426						Gram+	Anaerobe
Collinsella_aerofaciens_ERR2221153	Collinsella aerofaciens	Collinsella aerofaciens	Collinsella	Coriobacteriaceae	Coriobacteriales	Coriobacteriia	Actinobacteria	Bacteria	Human	74426						Gram+	Anaerobe
Collinsella_aerofaciens_ERR2230078	Collinsella aerofaciens	Collinsella aerofaciens	Collinsella	Coriobacteriaceae	Coriobacteriales	Coriobacteriia	Actinobacteria	Bacteria	Human	74426						Gram+	Anaerobe
Collinsella_aerofaciens_ERR2230087	Collinsella aerofaciens	Collinsella aerofaciens	Collinsella	Coriobacteriaceae	Coriobacteriales	Coriobacteriia	Actinobacteria	Bacteria	Human	74426						Gram+	Anaerobe
Collinsella_aerofaciens_ERR2230090	Collinsella aerofaciens	Collinsella aerofaciens	Collinsella	Coriobacteriaceae	Coriobacteriales	Coriobacteriia	Actinobacteria	Bacteria	Human	74426						Gram+	Anaerobe
Collinsella_aerofaciens_ERR2230102	Collinsella aerofaciens	Collinsella aerofaciens	Collinsella	Coriobacteriaceae	Coriobacteriales	Coriobacteriia	Actinobacteria	Bacteria	Human	74426						Gram+	Anaerobe
Collinsella_aerofaciens_ERR2230112	Collinsella aerofaciens	Collinsella aerofaciens	Collinsella	Coriobacteriaceae	Coriobacteriales	Coriobacteriia	Actinobacteria	Bacteria	Human	74426						Gram+	Anaerobe
Collinsella_aerofaciens_ERR2230122	Collinsella aerofaciens	Collinsella aerofaciens	Collinsella	Coriobacteriaceae	Coriobacteriales	Coriobacteriia	Actinobacteria	Bacteria	Human	74426						Gram+	Anaerobe
Collinsella_aerofaciens_ERR2230127	Collinsella aerofaciens	Collinsella aerofaciens	Collinsella	Coriobacteriaceae	Coriobacteriales	Coriobacteriia	Actinobacteria	Bacteria	Human	74426						Gram+	Anaerobe
Collinsella_aerofaciens_ERR2230140	Collinsella aerofaciens	Collinsella aerofaciens	Collinsella	Coriobacteriaceae	Coriobacteriales	Coriobacteriia	Actinobacteria	Bacteria	Human	74426						Gram+	Anaerobe
Collinsella_aerofaciens_ERR2230145	Collinsella aerofaciens	Collinsella aerofaciens	Collinsella	Coriobacteriaceae	Coriobacteriales	Coriobacteriia	Actinobacteria	Bacteria	Human	74426						Gram+	Anaerobe
Collinsella_aerofaciens_ERR2230147	Collinsella aerofaciens	Collinsella aerofaciens	Collinsella	Coriobacteriaceae	Coriobacteriales	Coriobacteriia	Actinobacteria	Bacteria	Human	74426						Gram+	Anaerobe
Collinsella_aerofaciens_ERR2230156	Collinsella aerofaciens	Collinsella aerofaciens	Collinsella	Coriobacteriaceae	Coriobacteriales	Coriobacteriia	Actinobacteria	Bacteria	Human	74426						Gram+	Anaerobe
Collinsella_ihuae_GD8	Collinsella ihumii GD8	Collinsella ihumii	Collinsella	Coriobacteriaceae	Coriobacteriales	Coriobacteriia	Actinobacteria	Bacteria	Human	1720204						Gram+
Collinsella_intestinalis_DSM_13280	Collinsella intestinalis DSM 13280	Collinsella intestinalis	Collinsella	Coriobacteriaceae	Coriobacteriales	Coriobacteriia	Actinobacteria	Bacteria	Human	521003	Yes	Host-associated	Human	Large intestine	Digestive system	Gram+	Anaerobe	Nonmotile
Collinsella_massiliensis_An5	[Collinsella] massiliensis	Collinsella massiliensis	Enorma	Coriobacteriaceae	Coriobacteriales	Coriobacteriia	Actinobacteria	Bacteria	Human	1232426	Yes	Host-associated	Birds	Ceca	Digestive system	Gram+	Obligate anaerobe	Nonmotile
Collinsella_sp_4_8_47FAA	Collinsella sp. 4_8_47FAA	Collinsella sp. 4_8_47FAA	Collinsella	Coriobacteriaceae	Coriobacteriales	Coriobacteriia	Actinobacteria	Bacteria	Human	742722	Yes	Host-associated	Human	Large intestine	Digestive system	Gram+	Anaerobe	Nonmotile
Collinsella_sp_MS5	Collinsella sp. MS5	Collinsella sp. MS5	Collinsella	Coriobacteriaceae	Coriobacteriales	Coriobacteriia	Actinobacteria	Bacteria	Human	1499681	Yes					Gram+	Anaerobe
Collinsella_stercoris_DSM_13279	Collinsella stercoris DSM 13279	Collinsella stercoris	Collinsella	Coriobacteriaceae	Coriobacteriales	Coriobacteriia	Actinobacteria	Bacteria	Human	445975	Yes	Host-associated	Human	Large intestine	Digestive system	Gram+	Anaerobe	Nonmotile
Collinsella_tanakaei_YIT_12063	Collinsella tanakaei YIT 12063	Collinsella tanakaei	Collinsella	Coriobacteriaceae	Coriobacteriales	Coriobacteriia	Actinobacteria	Bacteria	Human	742742	Yes	Host-associated	Human	Large intestine	Digestive system	Gram+	Anaerobe	Nonmotile
Comamonas_aquatica_CJG	Comamonas aquatica	Comamonas aquatica	Comamonas	Comamonadaceae	Burkholderiales	Betaproteobacteria	Proteobacteria	Bacteria	Human	225991	Yes					Gram-	Aerobe
Comamonas_aquatica_DA1877	Comamonas aquatica DA1877	Comamonas aquatica	Comamonas	Comamonadaceae	Burkholderiales	Betaproteobacteria	Proteobacteria	Bacteria	Human	1457173	Yes					Gram-	Aerobe
Comamonas_aquatica_NBRC_14918	Comamonas aquatica NBRC 14918	Comamonas aquatica	Comamonas	Comamonadaceae	Burkholderiales	Betaproteobacteria	Proteobacteria	Bacteria	Human	1219031	Yes					Gram-	Aerobe	Motile
Comamonas_terrigena_FDAARGOS_394_pRIID_98	Comamonas terrigena	Comamonas terrigena	Comamonas	Comamonadaceae	Burkholderiales	Betaproteobacteria	Proteobacteria	Bacteria	Human	32013	Yes					Gram-	Aerobe
Comamonas_terrigena_NBRC_13299	Comamonas terrigena NBRC 13299	Comamonas terrigena	Comamonas	Comamonadaceae	Burkholderiales	Betaproteobacteria	Proteobacteria	Bacteria	Human	1219032	Yes	Engineered	Biotransformation	Unclassified	Unclassified	Gram-	Aerobe
Comamonas_testosteroni_ATCC_11996	Comamonas testosteroni ATCC 11996	Comamonas testosteroni	Comamonas	Comamonadaceae	Burkholderiales	Betaproteobacteria	Proteobacteria	Bacteria	Human	1009852	Yes	Environmental	Terrestrial	Unclassified	Soil	Gram-	Aerobe
Comamonas_testosteroni_CNB_2	Comamonas testosteroni CNB-2	Comamonas testosteroni	Comamonas	Comamonadaceae	Burkholderiales	Betaproteobacteria	Proteobacteria	Bacteria	Human	688245	Yes	Engineered	Wastewater	Unclassified	Activated Sludge	Gram-	Aerobe	Motile
Comamonas_testosteroni_KF_1	Comamonas testosteroni KF-1	Comamonas testosteroni	Comamonas	Comamonadaceae	Burkholderiales	Betaproteobacteria	Proteobacteria	Bacteria	Human	399795	Yes	Engineered	Wastewater	Unclassified	Activated Sludge	Gram-	Aerobe	Motile
Comamonas_testosteroni_NBRC_100989	Comamonas testosteroni NBRC 100989	Comamonas testosteroni	Comamonas	Comamonadaceae	Burkholderiales	Betaproteobacteria	Proteobacteria	Bacteria	Human	1111078	Yes	Environmental	Terrestrial	Unclassified	Unclassified	Gram-	Aerobe	Motile
Comamonas_testosteroni_S44	Comamonas testosteroni S44	Comamonas testosteroni	Comamonas	Comamonadaceae	Burkholderiales	Betaproteobacteria	Proteobacteria	Bacteria	Human	563045	Yes	Environmental	Terrestrial	Mine	Geologic	Gram-	Aerobe	Motile
Coprobacillus_cateniformis_D6	Coprobacillus cateniformis D6	Coprobacillus cateniformis	Coprobacillus	Coprobacillaceae	Erysipelotrichales	Erysipelotrichia	Firmicutes	Bacteria	Human	100884						Gram+
Coprobacillus_sp_29_1	Coprobacillus cateniformis	Coprobacillus cateniformis	Coprobacillus	Coprobacillaceae	Erysipelotrichales	Erysipelotrichia	Firmicutes	Bacteria	Human	469596						Gram+
Coprobacillus_sp_3_3_56FAA	Coprobacillus sp. 3_3_56FAA	Coprobacillus sp. 3_3_56FAA	Coprobacillus	Coprobacillaceae	Erysipelotrichales	Erysipelotrichia	Firmicutes	Bacteria	Human	665941	Yes	Host-associated	Human	Unclassified	Digestive system	Gram+	Anaerobe
Coprobacillus_sp_8_2_54BFAA	Coprobacillus sp. 8_2_54BFAA	Coprobacillus sp. 8_2_54BFAA	Coprobacillus	Coprobacillaceae	Erysipelotrichales	Erysipelotrichia	Firmicutes	Bacteria	Human	469597	Yes	Host-associated	Human	Large intestine	Digestive system	Gram+	Anaerobe
Coprobacillus_sp_D7	Coprobacillus sp. D7	Coprobacillus sp. D7	Coprobacillus	Coprobacillaceae	Erysipelotrichales	Erysipelotrichia	Firmicutes	Bacteria	Human	556270	Yes	Host-associated	Human	Unclassified	Digestive system	Gram+
Coprobacter_fastidiosus_NSB1	Coprobacter fastidiosus NSB1	Coprobacter fastidiosus	Coprobacter	Barnesiellaceae	Bacteroidales	Bacteroidia	Bacteroidetes	Bacteria	Human	1349822	Yes	Host-associated	Human	Unclassified	Unclassified	Gram-	Anaerobe
Coprococcus_catus_ERR2221258	Coprococcus catus	Coprococcus catus	Coprococcus	Lachnospiraceae	Eubacteriales	Clostridia	Firmicutes	Bacteria	Human	116085						Gram+	Anaerobe
Coprococcus_catus_GD_7	Coprococcus catus GD/7	Coprococcus catus	Coprococcus	Lachnospiraceae	Eubacteriales	Clostridia	Firmicutes	Bacteria	Human	717962	Yes	Host-associated	Human	Large intestine	Digestive system	Gram+	Anaerobe	Nonmotile
Coprococcus_comes_ATCC_27758	Coprococcus comes ATCC 27758	Coprococcus comes	Coprococcus	Lachnospiraceae	Eubacteriales	Clostridia	Firmicutes	Bacteria	Human	470146	Yes	Host-associated	Human	Large intestine	Digestive system	Gram+	Anaerobe	Nonmotile
Coprococcus_comes_ERR1022290	Coprococcus comes	Coprococcus comes	Coprococcus	Lachnospiraceae	Eubacteriales	Clostridia	Firmicutes	Bacteria	Human	410072						Gram+	Anaerobe
Coprococcus_comes_ERR1022354	Coprococcus comes	Coprococcus comes	Coprococcus	Lachnospiraceae	Eubacteriales	Clostridia	Firmicutes	Bacteria	Human	410072						Gram+	Anaerobe
Coprococcus_comes_ERR1022382	Coprococcus comes	Coprococcus comes	Coprococcus	Lachnospiraceae	Eubacteriales	Clostridia	Firmicutes	Bacteria	Human	410072						Gram+	Anaerobe
Coprococcus_comes_ERR1022427	Coprococcus comes	Coprococcus comes	Coprococcus	Lachnospiraceae	Eubacteriales	Clostridia	Firmicutes	Bacteria	Human	410072						Gram+	Anaerobe
Coprococcus_comes_ERR1022476	Coprococcus comes	Coprococcus comes	Coprococcus	Lachnospiraceae	Eubacteriales	Clostridia	Firmicutes	Bacteria	Human	410072						Gram+	Anaerobe
Coprococcus_comes_ERR1204042	Coprococcus comes	Coprococcus comes	Coprococcus	Lachnospiraceae	Eubacteriales	Clostridia	Firmicutes	Bacteria	Human	410072						Gram+	Anaerobe
Coprococcus_eutactus_ATCC_27759	Coprococcus eutactus ATCC 27759	Coprococcus eutactus	Coprococcus	Lachnospiraceae	Eubacteriales	Clostridia	Firmicutes	Bacteria	Human	411474	Yes	Host-associated	Human	Large intestine	Digestive system	Gram+	Anaerobe	Nonmotile
Coprococcus_eutactus_ERR1022287	Coprococcus eutactus	Coprococcus eutactus	Coprococcus	Lachnospiraceae	Eubacteriales	Clostridia	Firmicutes	Bacteria	Human	33043						Gram+	Anaerobe
Coprococcus_eutactus_ERR1022301	Coprococcus eutactus	Coprococcus eutactus	Coprococcus	Lachnospiraceae	Eubacteriales	Clostridia	Firmicutes	Bacteria	Human	33043						Gram+	Anaerobe
Coprococcus_eutactus_ERR1022346	Coprococcus eutactus	Coprococcus eutactus	Coprococcus	Lachnospiraceae	Eubacteriales	Clostridia	Firmicutes	Bacteria	Human	33043						Gram+	Anaerobe
Coprococcus_eutactus_ERR1022477	Coprococcus eutactus	Coprococcus eutactus	Coprococcus	Lachnospiraceae	Eubacteriales	Clostridia	Firmicutes	Bacteria	Human	33043						Gram+	Anaerobe
Coprococcus_eutactus_ERR1203946	Coprococcus eutactus	Coprococcus eutactus	Coprococcus	Lachnospiraceae	Eubacteriales	Clostridia	Firmicutes	Bacteria	Human	33043						Gram+	Anaerobe
Coprococcus_eutactus_ERR1204040	Coprococcus eutactus	Coprococcus eutactus	Coprococcus	Lachnospiraceae	Eubacteriales	Clostridia	Firmicutes	Bacteria	Human	33043						Gram+	Anaerobe
Coprococcus_eutactus_ERR2221154	Coprococcus eutactus	Coprococcus eutactus	Coprococcus	Lachnospiraceae	Eubacteriales	Clostridia	Firmicutes	Bacteria	Human	33043						Gram+	Anaerobe
Coprococcus_nov_ERR1022278	Coprococcus	Coprococcus nov. ERR1022278	Coprococcus	Lachnospiraceae	Eubacteriales	Clostridia	Firmicutes	Bacteria	Human	33042						Gram+	Anaerobe
Coprococcus_nov_ERR1203948	Coprococcus	Coprococcus nov. ERR1203948	Coprococcus	Lachnospiraceae	Eubacteriales	Clostridia	Firmicutes	Bacteria	Human	33042						Gram+	Anaerobe
Coprococcus_nov_ERR2221394	Coprococcus	Coprococcus nov. ERR2221394	Coprococcus	Lachnospiraceae	Eubacteriales	Clostridia	Firmicutes	Bacteria	Human	33042						Gram+	Anaerobe
Coprococcus_nov_ERR2230098	Coprococcus	Coprococcus nov. ERR2230098	Coprococcus	Lachnospiraceae	Eubacteriales	Clostridia	Firmicutes	Bacteria	Human	33042						Gram+	Anaerobe
Coprococcus_sp_HPP0048	Coprococcus sp. HPP0048	Coprococcus sp. HPP0048	Coprococcus	Lachnospiraceae	Eubacteriales	Clostridia	Firmicutes	Bacteria	Human	1078091	Yes	Host-associated	Unclassified	Unclassified	Unclassified	Gram+	Anaerobe
Coprococcus_sp_HPP0074	Coprococcus sp. HPP0074	Coprococcus sp. HPP0074	Coprococcus	Lachnospiraceae	Eubacteriales	Clostridia	Firmicutes	Bacteria	Human	1078090	Yes	Host-associated	Unclassified	Unclassified	Unclassified	Gram+	Anaerobe
Corynebacterium_accolens_AH4003	Corynebacterium accolens	Corynebacterium accolens	Corynebacterium	Corynebacteriaceae	Corynebacteriales	Actinomycetia	Actinobacteria	Bacteria	Human	38284						Gram+	Facultative anaerobe	Nonmotile
Corynebacterium_accolens_ATCC_49725	Corynebacterium accolens ATCC 49725	Corynebacterium accolens	Corynebacterium	Corynebacteriaceae	Corynebacteriales	Actinomycetia	Actinobacteria	Bacteria	Human	525260	Yes	Host-associated	Human	Unclassified	Respiratory system	Gram+	Facultative anaerobe	Nonmotile
Corynebacterium_ammoniagenes_DSM_20306	Corynebacterium ammoniagenes DSM 20306	Corynebacterium ammoniagenes	Corynebacterium	Corynebacteriaceae	Corynebacteriales	Actinomycetia	Actinobacteria	Bacteria	Human	649754	Yes	Host-associated	Human	Large intestine	Digestive system	Gram+	Facultative anaerobe	Nonmotile
[truncated: 5,606 more rows]

## Sheet: S2. DrugBank reactions
Table S2. DrugBank metabolites dataset including enzymes and predicitions from MicrobeRX and BioTransformer
[truncated: 3,651 more rows]

[truncated: 7 more sheets: S3.ExampleResults, S4.OrallyAdministeredDrugs, S5.MicrobeRX_Predictions, S6.BioTransformer_Predictions, S7.MoleculesDatsets, S8.PositiveControls, S9.MicrobeRX_TopScorePerDrug]
